# Supplementary material for: Teaching genetics prior to teaching evolution improves evolution understanding but not acceptance
Source: PLoS Biol. 2017 May 23;15(5):e2002255. doi: 10.1371/journal.pbio.2002255 (PMC5441579; doi:10.1371/journal.pbio.2002255)
Supplement: S2 Data — (XLSX) [file pbio.2002255.s011.xlsx]

## Sheet: S3b_Section_Totals.txt
PRE	preEA	preGK	preEK	POST	postEA	postGK	postEK	RETENTION	retEA	retGK	retEK
1010101	50	24	2	1010101	NaN	NaN	NaN	1010101	57	29	4
1010102	47	23	3	1010102	54	29	5	1010102	NaN	NaN	NaN
1010103	53	23	4	1010103	53	28	2	1010103	NaN	NaN	NaN
1010104	61	24	3	1010104	64	24	3	1010104	NaN	NaN	NaN
1010105	47	26	1	1010105	NaN	NaN	NaN	1010105	49	30	3
1010106	48	26	2	1010106	NaN	NaN	NaN	1010106	49	28	2
1010107	48	21	3	1010107	51	27	4	1010107	NaN	NaN	NaN
1010108	49	20	1	1010108	49	25	2	1010108	53	28	5
1010109	44	21	4	1010109	49	28	3	1010109	NaN	NaN	NaN
1010110	44	24	3	1010110	NaN	NaN	NaN	1010110	45	30	3
1010111	46	23	2	1010111	52	24	4	1010111	52	26	1
1010112	48	24	1	1010112	NaN	NaN	NaN	1010112	54	28	4
1010113	35	22	2	1010113	41	26	0	1010113	35	20	4
1010114	52	28	2	1010114	61	30	3	1010114	61	30	4
1010115	51	20	4	1010115	62	23	2	1010115	56	29	3
1010116	51	27	2	1010116	55	24	3	1010116	53	28	5
1010117	56	23	4	1010117	NaN	NaN	NaN	1010117	55	29	5
1010118	42	23	2	1010118	52	25	2	1010118	NaN	NaN	NaN
1010119	45	10	2	1010119	NaN	NaN	NaN	1010119	52	26	3
1010120	53	21	4	1010120	NaN	NaN	NaN	1010120	59	24	2
1010121	45	26	2	1010121	NaN	NaN	NaN	1010121	52	28	4
1010122	NaN	NaN	NaN	1010122	44	21	1	1010122	48	29	2
1010201	46	8	1	1010201	49	27	5	1010201	46	26	4
1010202	53	24	1	1010202	59	27	4	1010202	NaN	NaN	NaN
1010203	50	20	0	1010203	46	27	1	1010203	51	30	1
1010204	34	22	1	1010204	52	26	3	1010204	54	25	4
1010205	51	22	3	1010205	54	22	3	1010205	51	27	3
1010206	53	26	2	1010206	48	28	3	1010206	54	30	4
1010207	54	25	1	1010207	54	31	3	1010207	51	28	3
1010208	52	23	2	1010208	50	30	4	1010208	55	28	3
1010209	33	17	2	1010209	34	25	3	1010209	35	25	2
1010210	46	26	1	1010210	53	25	1	1010210	52	27	1
1010211	51	26	3	1010211	52	31	3	1010211	56	30	3
1010212	49	22	4	1010212	54	25	5	1010212	50	27	4
1010213	59	27	3	1010213	58	29	3	1010213	63	26	3
1010214	55	6	1	1010214	62	25	1	1010214	NaN	NaN	NaN
1010215	46	27	3	1010215	48	32	3	1010215	51	29	4
1010216	51	25	3	1010216	51	30	3	1010216	52	30	4
1010217	44	27	NaN	1010217	NaN	NaN	NaN	1010217	NaN	NaN	NaN
1010218	47	27	2	1010218	56	24	4	1010218	56	23	2
1010219	51	21	2	1010219	48	28	2	1010219	NaN	NaN	NaN
1010220	NaN	NaN	NaN	1010220	43	3	NaN	1010220	45	26	2
1020101	58	27	2	1020101	NaN	NaN	NaN	1020101	NaN	NaN	NaN
1020102	50	27	1	1020102	63	32	2	1020102	63	32	2
1020103	55	29	3	1020103	NaN	NaN	NaN	1020103	52	32	6
1020104	50	22	1	1020104	50	20	6	1020104	NaN	NaN	NaN
1020105	60	26	3	1020105	NaN	24	0	1020105	NaN	NaN	NaN
1020106	54	27	4	1020106	62	32	5	1020106	58	31	2
1020107	60	27	3	1020107	NaN	NaN	NaN	1020107	NaN	NaN	NaN
1020108	48	26	0	1020108	61	34	3	1020108	NaN	NaN	NaN
1020109	56	25	4	1020109	NaN	NaN	NaN	1020109	NaN	NaN	NaN
1020110	49	25	1	1020110	NaN	NaN	NaN	1020110	47	31	2
1020111	53	27	1	1020111	60	34	3	1020111	NaN	NaN	NaN
1020112	53	29	4	1020112	55	28	4	1020112	NaN	NaN	NaN
1020113	58	23	3	1020113	61	27	6	1020113	NaN	NaN	NaN
1020114	53	23	1	1020114	NaN	NaN	NaN	1020114	57	29	3
1020115	51	30	1	1020115	NaN	NaN	NaN	1020115	NaN	NaN	NaN
1020116	54	27	3	1020116	48	31	3	1020116	NaN	NaN	NaN
1020117	54	21	1	1020117	NaN	NaN	NaN	1020117	NaN	NaN	NaN
1020118	59	26	1	1020118	NaN	NaN	NaN	1020118	61	30	3
1020119	52	29	3	1020119	54	31	3	1020119	57	27	2
1020120	57	30	2	1020120	53	30	3	1020120	NaN	NaN	NaN
1020121	53	30	1	1020121	54	31	3	1020121	60	32	5
1020122	56	27	4	1020122	61	31	4	1020122	NaN	NaN	NaN
1020123	36	26	3	1020123	38	32	4	1020123	NaN	NaN	NaN
1020124	36	19	3	1020124	42	29	4	1020124	40	27	3
1020125	56	25	2	1020125	NaN	NaN	NaN	1020125	60	30	5
1020126	43	22	1	1020126	52	33	2	1020126	NaN	NaN	NaN
1020127	52	26	3	1020127	NaN	NaN	NaN	1020127	NaN	NaN	NaN
1020128	NaN	NaN	NaN	1020128	55	33	2	1020128	NaN	NaN	NaN
1020129	NaN	NaN	NaN	1020129	54	29	4	1020129	NaN	NaN	NaN
1020130	NaN	NaN	NaN	1020130	NaN	NaN	NaN	1020130	57	28	2
1030101	52	16	1	1030101	NaN	NaN	NaN	NaN	NaN	NaN	NaN
1030102	46	18	NaN	1030102	42	17	NaN	NaN	NaN	NaN	NaN
1030103	49	19	NaN	1030103	43	NaN	NaN	NaN	NaN	NaN	NaN
1030104	48	15	4	1030104	49	22	NaN	NaN	NaN	NaN	NaN
1030105	44	14	1	1030105	NaN	NaN	NaN	NaN	NaN	NaN	NaN
1030106	39	16	2	1030106	39	NaN	0	NaN	NaN	NaN	NaN
1030107	47	19	NaN	1030107	46	NaN	NaN	NaN	NaN	NaN	NaN
1030108	36	15	2	1030108	NaN	NaN	NaN	NaN	NaN	NaN	NaN
1030109	41	16	0	1030109	38	NaN	NaN	NaN	NaN	NaN	NaN
1030110	50	19	NaN	1030110	NaN	NaN	NaN	NaN	NaN	NaN	NaN
1030111	43	NaN	NaN	1030111	39	NaN	NaN	NaN	NaN	NaN	NaN
1030112	41	2	NaN	1030112	55	16	NaN	NaN	NaN	NaN	NaN
1030113	44	14	NaN	1030113	44	1	2	NaN	NaN	NaN	NaN
1030114	NaN	NaN	NaN	1030114	NaN	NaN	NaN	NaN	NaN	NaN	NaN
1030115	NaN	NaN	NaN	1030115	39	NaN	NaN	NaN	NaN	NaN	NaN
1030116	NaN	NaN	NaN	1030116	51	22	NaN	NaN	NaN	NaN	NaN
1030201	52	23	1	1030201	53	30	2	NaN	NaN	NaN	NaN
1030202	49	31	4	1030202	52	30	3	NaN	NaN	NaN	NaN
1030203	51	23	2	1030203	50	25	2	NaN	NaN	NaN	NaN
1030204	52	23	1	1030204	54	26	2	NaN	NaN	NaN	NaN
1030205	48	23	1	1030205	44	29	1	NaN	NaN	NaN	NaN
1030206	45	23	2	1030206	52	22	1	NaN	NaN	NaN	NaN
1030207	47	17	NaN	1030207	45	9	NaN	NaN	NaN	NaN	NaN
1030208	50	27	2	1030208	47	27	3	NaN	NaN	NaN	NaN
1030209	53	24	2	1030209	62	27	2	NaN	NaN	NaN	NaN
1030210	51	27	1	1030210	47	26	3	NaN	NaN	NaN	NaN
1030211	48	28	1	1030211	51	26	2	NaN	NaN	NaN	NaN
1030212	45	29	1	1030212	52	25	2	NaN	NaN	NaN	NaN
1030213	40	19	2	1030213	47	23	0	NaN	NaN	NaN	NaN
1030214	51	28	2	1030214	55	28	3	NaN	NaN	NaN	NaN
1030215	52	18	1	1030215	46	14	NaN	NaN	NaN	NaN	NaN
1030216	48	28	4	1030216	47	30	3	NaN	NaN	NaN	NaN
1030217	46	25	2	1030217	52	28	3	NaN	NaN	NaN	NaN
1030218	52	27	3	1030218	57	30	3	NaN	NaN	NaN	NaN
1030219	54	20	1	1030219	NaN	NaN	NaN	NaN	NaN	NaN	NaN
1030220	52	25	0	1030220	49	29	3	NaN	NaN	NaN	NaN
1030221	47	20	3	1030221	47	NaN	NaN	NaN	NaN	NaN	NaN
1030222	51	27	3	1030222	48	23	3	NaN	NaN	NaN	NaN
1030223	45	21	3	1030223	50	25	2	NaN	NaN	NaN	NaN
1030224	55	27	1	1030224	57	29	3	NaN	NaN	NaN	NaN
1030225	57	27	2	1030225	51	29	2	NaN	NaN	NaN	NaN
1030226	40	27	1	1030226	46	32	3	NaN	NaN	NaN	NaN
1030227	48	30	2	1030227	50	31	3	NaN	NaN	NaN	NaN
1030228	51	21	1	1030228	NaN	NaN	NaN	NaN	NaN	NaN	NaN
1030229	47	26	1	1030229	44	28	2	NaN	NaN	NaN	NaN
1030230	51	25	1	1030230	NaN	NaN	NaN	NaN	NaN	NaN	NaN
1030231	52	27	2	1030231	NaN	NaN	NaN	NaN	NaN	NaN	NaN
1030232	NaN	NaN	NaN	1030232	56	19	1	NaN	NaN	NaN	NaN
1040101	50	19	1	1040101	48	29	2	NaN	NaN	NaN	NaN
1040102	55	29	4	1040102	55	29	3	NaN	NaN	NaN	NaN
1040103	51	26	0	1040103	55	28	1	NaN	NaN	NaN	NaN
1040104	47	25	1	1040104	56	28	3	NaN	NaN	NaN	NaN
1040105	57	28	1	1040105	58	22	1	NaN	NaN	NaN	NaN
1040106	52	22	5	1040106	53	32	3	NaN	NaN	NaN	NaN
1040107	61	29	3	1040107	57	29	2	NaN	NaN	NaN	NaN
1040108	58	29	4	1040108	54	30	5	NaN	NaN	NaN	NaN
1040109	51	25	1	1040109	57	27	1	NaN	NaN	NaN	NaN
1040110	56	29	1	1040110	62	30	1	NaN	NaN	NaN	NaN
1040111	52	23	1	1040111	54	31	1	NaN	NaN	NaN	NaN
1040112	58	30	2	1040112	62	30	1	NaN	NaN	NaN	NaN
1040113	49	18	1	1040113	61	31	1	NaN	NaN	NaN	NaN
1040114	53	27	3	1040114	54	28	1	NaN	NaN	NaN	NaN
1040115	60	31	2	1040115	62	32	5	NaN	NaN	NaN	NaN
1040116	60	27	0	1040116	58	31	1	NaN	NaN	NaN	NaN
1040117	56	30	2	1040117	55	32	4	NaN	NaN	NaN	NaN
1040118	50	23	1	1040118	52	30	3	NaN	NaN	NaN	NaN
1040119	54	23	2	1040119	61	30	2	NaN	NaN	NaN	NaN
1040120	56	28	1	1040120	58	30	3	NaN	NaN	NaN	NaN
1040121	57	29	3	1040121	54	28	2	NaN	NaN	NaN	NaN
1040122	53	28	0	1040122	52	29	3	NaN	NaN	NaN	NaN
1040123	49	18	3	1040123	51	24	1	NaN	NaN	NaN	NaN
1040124	55	25	0	1040124	56	31	3	NaN	NaN	NaN	NaN
1040125	NaN	NaN	NaN	1040125	47	31	3	NaN	NaN	NaN	NaN
1040201	63	28	2	1040201	60	30	4	NaN	NaN	NaN	NaN
1040202	51	28	2	1040202	50	29	1	NaN	NaN	NaN	NaN
1040203	56	23	2	1040203	58	31	5	NaN	NaN	NaN	NaN
1040204	62	29	4	1040204	61	30	3	NaN	NaN	NaN	NaN
1040205	57	31	1	1040205	63	32	1	NaN	NaN	NaN	NaN
1040206	57	31	4	1040206	62	30	3	NaN	NaN	NaN	NaN
1040207	52	26	1	1040207	53	31	4	NaN	NaN	NaN	NaN
1040208	64	29	2	1040208	60	24	NaN	NaN	NaN	NaN	NaN
1040209	54	30	3	1040209	51	26	2	NaN	NaN	NaN	NaN
1040210	54	24	1	1040210	57	28	3	NaN	NaN	NaN	NaN
1040211	55	30	3	1040211	53	31	3	NaN	NaN	NaN	NaN
1040212	58	29	3	1040212	59	28	6	NaN	NaN	NaN	NaN
1040213	54	24	1	1040213	54	29	3	NaN	NaN	NaN	NaN
1040214	56	30	1	1040214	59	29	4	NaN	NaN	NaN	NaN
1040215	59	29	5	1040215	58	32	4	NaN	NaN	NaN	NaN
1040216	57	29	2	1040216	54	31	3	NaN	NaN	NaN	NaN
1040217	50	23	3	1040217	NaN	NaN	NaN	NaN	NaN	NaN	NaN
1040218	52	22	2	1040218	50	30	4	NaN	NaN	NaN	NaN
1040219	62	30	2	1040219	64	29	3	NaN	NaN	NaN	NaN
1040220	53	23	1	1040220	NaN	NaN	NaN	NaN	NaN	NaN	NaN
1040221	48	22	1	1040221	57	31	1	NaN	NaN	NaN	NaN
1040222	55	23	3	1040222	NaN	NaN	NaN	NaN	NaN	NaN	NaN
1040223	56	31	4	1040223	NaN	NaN	NaN	NaN	NaN	NaN	NaN
1040224	58	33	4	1040224	62	33	4	NaN	NaN	NaN	NaN
1040225	61	31	3	1040225	59	30	6	NaN	NaN	NaN	NaN
1040226	58	33	5	1040226	60	30	4	NaN	NaN	NaN	NaN
1040227	49	32	4	1040227	53	32	3	NaN	NaN	NaN	NaN
1040228	54	23	2	1040228	48	30	2	NaN	NaN	NaN	NaN
1040229	NaN	NaN	NaN	1040229	65	29	NaN	NaN	NaN	NaN	NaN
1040301	57	24	2	1040301	55	28	2	NaN	NaN	NaN	NaN
1040302	58	27	3	1040302	56	28	3	NaN	NaN	NaN	NaN
1040303	51	19	2	1040303	58	29	2	NaN	NaN	NaN	NaN
1040304	54	30	3	1040304	55	30	3	NaN	NaN	NaN	NaN
1040305	47	25	1	1040305	57	26	2	NaN	NaN	NaN	NaN
1040306	54	24	2	1040306	53	30	2	NaN	NaN	NaN	NaN
1040307	53	27	4	1040307	52	27	3	NaN	NaN	NaN	NaN
1040308	50	22	1	1040308	51	30	1	NaN	NaN	NaN	NaN
1040309	57	28	2	1040309	58	30	2	NaN	NaN	NaN	NaN
1040310	56	27	1	1040310	58	27	2	NaN	NaN	NaN	NaN
1040311	55	22	2	1040311	54	24	1	NaN	NaN	NaN	NaN
1040312	46	22	2	1040312	44	29	0	NaN	NaN	NaN	NaN
1040313	55	26	2	1040313	57	29	3	NaN	NaN	NaN	NaN
1040314	49	28	2	1040314	56	23	2	NaN	NaN	NaN	NaN
1040315	48	29	1	1040315	52	27	3	NaN	NaN	NaN	NaN
1040316	54	29	2	1040316	53	26	NaN	NaN	NaN	NaN	NaN
1040317	54	23	2	1040317	59	28	1	NaN	NaN	NaN	NaN
1040318	55	19	3	1040318	55	25	2	NaN	NaN	NaN	NaN
1040319	53	26	2	1040319	NaN	NaN	NaN	NaN	NaN	NaN	NaN
1040320	54	32	1	1040320	63	31	1	NaN	NaN	NaN	NaN
1040321	59	29	1	1040321	58	30	3	NaN	NaN	NaN	NaN
1040322	54	27	1	1040322	55	26	2	NaN	NaN	NaN	NaN
1040323	48	17	1	1040323	59	19	3	NaN	NaN	NaN	NaN
1040324	64	22	1	1040324	63	31	1	NaN	NaN	NaN	NaN
1040325	56	31	NaN	1040325	62	29	3	NaN	NaN	NaN	NaN
1040326	55	21	1	1040326	58	29	2	NaN	NaN	NaN	NaN
1040327	NaN	NaN	NaN	1040327	52	27	3	NaN	NaN	NaN	NaN
1040328	NaN	NaN	NaN	1040328	57	21	NaN	NaN	NaN	NaN	NaN
1040401	46	21	1	1040401	57	27	3	NaN	NaN	NaN	NaN
1040402	59	27	2	1040402	65	29	3	NaN	NaN	NaN	NaN
1040403	41	26	2	1040403	NaN	NaN	NaN	NaN	NaN	NaN	NaN
1040404	52	29	4	1040404	NaN	NaN	NaN	NaN	NaN	NaN	NaN
1040405	50	27	1	1040405	55	25	2	NaN	NaN	NaN	NaN
1040406	49	21	0	1040406	50	29	5	NaN	NaN	NaN	NaN
1040407	49	29	0	1040407	57	26	2	NaN	NaN	NaN	NaN
1040408	47	27	0	1040408	55	25	2	NaN	NaN	NaN	NaN
1040409	51	27	1	1040409	54	29	4	NaN	NaN	NaN	NaN
1040410	49	24	1	1040410	54	23	4	NaN	NaN	NaN	NaN
1040411	55	24	4	1040411	61	25	4	NaN	NaN	NaN	NaN
1040412	46	26	2	1040412	54	29	5	NaN	NaN	NaN	NaN
1040413	46	26	4	1040413	53	20	3	NaN	NaN	NaN	NaN
1040414	48	24	3	1040414	56	23	2	NaN	NaN	NaN	NaN
1040415	46	28	0	1040415	60	26	2	NaN	NaN	NaN	NaN
1040416	43	27	2	1040416	54	27	3	NaN	NaN	NaN	NaN
1040417	48	26	1	1040417	54	28	1	NaN	NaN	NaN	NaN
1040418	58	24	3	1040418	57	30	4	NaN	NaN	NaN	NaN
1040419	46	23	NaN	1040419	46	21	NaN	NaN	NaN	NaN	NaN
1040420	51	20	0	1040420	NaN	NaN	NaN	NaN	NaN	NaN	NaN
1040421	54	17	1	1040421	NaN	NaN	NaN	NaN	NaN	NaN	NaN
1040422	49	26	2	1040422	NaN	NaN	NaN	NaN	NaN	NaN	NaN
1040423	40	26	NaN	1040423	58	23	1	NaN	NaN	NaN	NaN
1040424	45	25	4	1040424	53	30	2	NaN	NaN	NaN	NaN
1040425	45	14	0	1040425	NaN	NaN	NaN	NaN	NaN	NaN	NaN
1040426	NaN	NaN	NaN	1040426	40	9	1	NaN	NaN	NaN	NaN
1040427	NaN	NaN	NaN	1040427	57	27	3	NaN	NaN	NaN	NaN
1040428	NaN	NaN	NaN	1040428	61	25	3	NaN	NaN	NaN	NaN
1050101	51	29	1	1050101	49	32	3	NaN	NaN	NaN	NaN
1050102	53	31	3	1050102	55	32	4	NaN	NaN	NaN	NaN
1050103	55	27	3	1050103	55	31	3	NaN	NaN	NaN	NaN
1050104	52	21	0	1050104	52	30	4	NaN	NaN	NaN	NaN
1050105	57	29	1	1050105	58	29	2	NaN	NaN	NaN	NaN
1050106	57	27	3	1050106	NaN	NaN	NaN	NaN	NaN	NaN	NaN
1050107	61	24	5	1050107	64	30	4	NaN	NaN	NaN	NaN
1050108	52	27	3	1050108	55	28	2	NaN	NaN	NaN	NaN
1050109	55	25	5	1050109	55	31	4	NaN	NaN	NaN	NaN
1050110	60	32	4	1050110	NaN	NaN	NaN	NaN	NaN	NaN	NaN
1050111	47	23	4	1050111	53	30	3	NaN	NaN	NaN	NaN
1050112	57	30	4	1050112	63	30	3	NaN	NaN	NaN	NaN
1050113	55	27	3	1050113	62	28	1	NaN	NaN	NaN	NaN
1050114	47	29	1	1050114	58	31	2	NaN	NaN	NaN	NaN
1050115	51	27	2	1050115	56	31	3	NaN	NaN	NaN	NaN
1050116	56	29	5	1050116	63	32	5	NaN	NaN	NaN	NaN
1050117	48	24	2	1050117	52	31	2	NaN	NaN	NaN	NaN
1050118	63	28	3	1050118	65	32	4	NaN	NaN	NaN	NaN
1050119	41	25	1	1050119	NaN	NaN	NaN	NaN	NaN	NaN	NaN
1050120	54	27	2	1050120	56	30	2	NaN	NaN	NaN	NaN
1050121	54	29	3	1050121	51	34	4	NaN	NaN	NaN	NaN
1050122	57	28	4	1050122	53	29	4	NaN	NaN	NaN	NaN
1050123	46	23	1	1050123	NaN	NaN	NaN	NaN	NaN	NaN	NaN
1050124	51	25	4	1050124	54	30	3	NaN	NaN	NaN	NaN
1050125	51	30	2	1050125	64	28	4	NaN	NaN	NaN	NaN
1050126	57	29	4	1050126	60	32	3	NaN	NaN	NaN	NaN
1050127	58	23	4	1050127	59	31	4	NaN	NaN	NaN	NaN
1050128	43	26	2	1050128	47	25	3	NaN	NaN	NaN	NaN
1050129	43	29	1	1050129	49	29	4	NaN	NaN	NaN	NaN
1050130	NaN	NaN	NaN	1050130	51	29	4	NaN	NaN	NaN	NaN
1050131	NaN	NaN	NaN	1050131	53	31	4	NaN	NaN	NaN	NaN
1050132	NaN	NaN	NaN	1050132	57	28	3	NaN	NaN	NaN	NaN
1050133	NaN	NaN	NaN	1050133	53	31	5	NaN	NaN	NaN	NaN
1050134	NaN	NaN	NaN	1050134	55	29	5	NaN	NaN	NaN	NaN
1050135	NaN	NaN	NaN	1050135	48	31	3	NaN	NaN	NaN	NaN
1050136	NaN	NaN	NaN	1050136	42	31	2	NaN	NaN	NaN	NaN
1050201	51	29	6	1050201	54	30	2	NaN	NaN	NaN	NaN
1050202	57	31	3	1050202	61	25	1	NaN	NaN	NaN	NaN
1050203	51	29	3	1050203	53	30	4	NaN	NaN	NaN	NaN
1050204	49	32	1	1050204	52	30	3	NaN	NaN	NaN	NaN
1050205	57	26	2	1050205	NaN	NaN	NaN	NaN	NaN	NaN	NaN
1050206	46	21	3	1050206	49	24	1	NaN	NaN	NaN	NaN
1050207	44	24	4	1050207	46	28	2	NaN	NaN	NaN	NaN
1050208	49	28	3	1050208	56	32	2	NaN	NaN	NaN	NaN
1050209	58	23	3	1050209	52	28	4	NaN	NaN	NaN	NaN
1050210	52	23	2	1050210	53	27	1	NaN	NaN	NaN	NaN
1050211	50	27	2	1050211	54	32	3	NaN	NaN	NaN	NaN
1050212	43	18	4	1050212	49	27	2	NaN	NaN	NaN	NaN
1050213	50	29	3	1050213	48	24	3	NaN	NaN	NaN	NaN
1050214	47	28	1	1050214	51	23	2	NaN	NaN	NaN	NaN
1050215	56	27	1	1050215	58	24	2	NaN	NaN	NaN	NaN
1050216	60	28	4	1050216	62	33	5	NaN	NaN	NaN	NaN
1050217	54	29	1	1050217	55	31	2	NaN	NaN	NaN	NaN
1050218	43	26	2	1050218	38	25	2	NaN	NaN	NaN	NaN
1050219	43	23	2	1050219	40	26	0	NaN	NaN	NaN	NaN
1050220	44	21	2	1050220	47	21	2	NaN	NaN	NaN	NaN
1050221	45	25	3	1050221	45	27	3	NaN	NaN	NaN	NaN
1050222	52	25	3	1050222	59	29	2	NaN	NaN	NaN	NaN
1050223	52	25	1	1050223	56	28	1	NaN	NaN	NaN	NaN
1050224	56	28	3	1050224	56	30	2	NaN	NaN	NaN	NaN
1050225	56	30	2	1050225	55	28	4	NaN	NaN	NaN	NaN
1050226	56	29	2	1050226	52	31	2	NaN	NaN	NaN	NaN
1050227	30	24	2	1050227	37	30	3	NaN	NaN	NaN	NaN
1050228	51	25	0	1050228	60	27	1	NaN	NaN	NaN	NaN
1050229	52	30	1	1050229	60	28	2	NaN	NaN	NaN	NaN
1050230	39	11	2	1050230	NaN	NaN	NaN	NaN	NaN	NaN	NaN
1060101	50	26	1	1060101	56	29	3	1060101	63	30	3
1060102	59	25	3	1060102	49	27	1	1060102	53	31	1
1060103	45	20	2	1060103	48	24	0	1060103	NaN	NaN	NaN
1060104	46	25	2	1060104	45	28	2	1060104	NaN	NaN	NaN
1060105	51	25	2	1060105	52	27	2	1060105	57	26	4
1060106	52	28	2	1060106	NaN	NaN	NaN	1060106	53	27	5
1060107	42	22	2	1060107	51	23	2	1060107	NaN	NaN	NaN
1060108	55	30	1	1060108	58	29	3	1060108	55	32	3
1060109	51	26	2	1060109	53	30	4	1060109	52	25	3
1060110	40	25	1	1060110	44	19	0	1060110	50	30	3
1060111	59	16	1	1060111	NaN	NaN	NaN	1060111	59	23	2
1060112	53	25	3	1060112	60	26	5	1060112	59	24	3
1060113	57	21	2	1060113	61	28	1	1060113	62	31	3
1060114	54	28	1	1060114	58	29	3	1060114	60	30	3
1060115	55	23	1	1060115	56	28	5	1060115	53	30	3
1060116	55	22	2	1060116	53	22	1	1060116	54	29	2
1060117	64	25	4	1060117	54	21	1	1060117	56	28	5
1060118	56	28	2	1060118	56	29	1	1060118	58	29	1
1060119	59	26	1	1060119	58	27	1	1060119	63	32	5
1060120	50	20	3	1060120	47	27	1	1060120	51	28	3
1060121	59	24	2	1060121	57	29	0	1060121	58	30	3
1060122	54	23	2	1060122	NaN	NaN	NaN	1060122	50	29	4
1060123	41	18	1	1060123	43	19	1	1060123	52	30	3
1060124	54	25	3	1060124	54	29	3	1060124	52	25	4
1060125	56	25	2	1060125	59	28	3	1060125	57	29	2
1060126	59	20	1	1060126	60	24	2	1060126	NaN	NaN	NaN
1060127	42	24	1	1060127	42	26	2	1060127	48	32	2
1060128	53	27	2	1060128	55	25	3	1060128	59	29	2
1060129	41	24	1	1060129	47	29	2	1060129	51	26	2
1060130	58	24	2	1060130	58	25	1	1060130	58	31	2
1060131	NaN	NaN	NaN	1060131	58	28	1	1060131	62	31	2
1060132	NaN	NaN	NaN	1060132	52	28	0	1060132	49	21	3
1060201	43	19	2	1060201	NaN	NaN	NaN	NaN	NaN	NaN	NaN
1060202	45	26	NaN	1060202	NaN	NaN	NaN	NaN	NaN	NaN	NaN
1060203	50	26	NaN	1060203	NaN	NaN	NaN	NaN	NaN	NaN	NaN
1060204	49	24	NaN	1060204	NaN	NaN	NaN	NaN	NaN	NaN	NaN
1060205	52	21	NaN	1060205	NaN	NaN	NaN	NaN	NaN	NaN	NaN
1060206	42	16	NaN	1060206	NaN	NaN	NaN	NaN	NaN	NaN	NaN
1060207	53	26	2	1060207	NaN	NaN	NaN	NaN	NaN	NaN	NaN
1060208	56	29	4	1060208	NaN	NaN	NaN	NaN	NaN	NaN	NaN
1060209	57	29	0	1060209	NaN	NaN	NaN	NaN	NaN	NaN	NaN
1060210	49	22	4	1060210	NaN	NaN	NaN	NaN	NaN	NaN	NaN
1060211	58	20	1	1060211	NaN	NaN	NaN	NaN	NaN	NaN	NaN
1060212	44	22	0	1060212	NaN	NaN	NaN	NaN	NaN	NaN	NaN
1060213	57	28	2	1060213	NaN	NaN	NaN	NaN	NaN	NaN	NaN
1060214	44	22	NaN	1060214	NaN	NaN	NaN	NaN	NaN	NaN	NaN
1060215	48	21	3	1060215	NaN	NaN	NaN	NaN	NaN	NaN	NaN
1060216	50	23	0	1060216	NaN	NaN	NaN	NaN	NaN	NaN	NaN
1060217	50	21	0	1060217	NaN	NaN	NaN	NaN	NaN	NaN	NaN
1060218	47	25	4	1060218	NaN	NaN	NaN	NaN	NaN	NaN	NaN
1060219	55	30	0	1060219	NaN	NaN	NaN	NaN	NaN	NaN	NaN
1060220	50	19	0	1060220	NaN	NaN	NaN	NaN	NaN	NaN	NaN
1060221	48	27	NaN	1060221	NaN	NaN	NaN	NaN	NaN	NaN	NaN
1060222	46	23	NaN	1060222	NaN	NaN	NaN	NaN	NaN	NaN	NaN
1060223	51	25	1	1060223	NaN	NaN	NaN	NaN	NaN	NaN	NaN
1060224	50	21	2	1060224	NaN	NaN	NaN	NaN	NaN	NaN	NaN
1060225	48	27	0	1060225	NaN	NaN	NaN	NaN	NaN	NaN	NaN
1060301	51	27	2	1060301	52	22	0	NaN	NaN	NaN	NaN
1060302	43	27	0	1060302	44	25	1	NaN	NaN	NaN	NaN
1060303	45	26	0	1060303	47	0	NaN	NaN	NaN	NaN	NaN
1060304	56	26	3	1060304	56	30	4	NaN	NaN	NaN	NaN
1060305	42	23	1	1060305	48	28	2	NaN	NaN	NaN	NaN
1060306	NaN	NaN	NaN	1060306	45	NaN	NaN	NaN	NaN	NaN	NaN
1060307	47	24	1	1060307	45	19	1	NaN	NaN	NaN	NaN
1060308	54	20	2	1060308	53	NaN	NaN	NaN	NaN	NaN	NaN
1060309	47	23	1	1060309	44	17	0	NaN	NaN	NaN	NaN
1060310	43	22	2	1060310	44	28	2	NaN	NaN	NaN	NaN
1060311	54	25	0	1060311	45	22	0	NaN	NaN	NaN	NaN
1060312	46	24	1	1060312	49	26	1	NaN	NaN	NaN	NaN
1060313	40	24	3	1060313	NaN	NaN	NaN	NaN	NaN	NaN	NaN
1060314	47	NaN	NaN	1060314	49	NaN	NaN	NaN	NaN	NaN	NaN
1060315	56	16	1	1060315	NaN	NaN	NaN	NaN	NaN	NaN	NaN
1060316	62	22	1	1060316	NaN	NaN	NaN	NaN	NaN	NaN	NaN
1060317	53	22	3	1060317	55	26	4	NaN	NaN	NaN	NaN
1060318	44	24	2	1060318	NaN	NaN	NaN	NaN	NaN	NaN	NaN
1060319	NaN	NaN	NaN	1060319	50	NaN	NaN	NaN	NaN	NaN	NaN
1060320	NaN	NaN	NaN	1060320	54	25	1	NaN	NaN	NaN	NaN
1060321	NaN	NaN	NaN	1060321	48	17	1	NaN	NaN	NaN	NaN
1060322	NaN	NaN	NaN	1060322	51	10	NaN	NaN	NaN	NaN	NaN
1070101	48	22	0	1070101	44	25	2	NaN	NaN	NaN	NaN
1070102	51	23	3	1070102	NaN	NaN	NaN	NaN	NaN	NaN	NaN
1070103	50	19	4	1070103	60	21	2	NaN	NaN	NaN	NaN
1070104	51	19	3	1070104	60	23	2	NaN	NaN	NaN	NaN
1070105	48	12	2	1070105	52	14	3	NaN	NaN	NaN	NaN
1070106	50	12	1	1070106	NaN	NaN	NaN	NaN	NaN	NaN	NaN
1070107	53	24	0	1070107	53	25	2	NaN	NaN	NaN	NaN
1070108	56	20	2	1070108	59	20	1	NaN	NaN	NaN	NaN
1070109	52	18	2	1070109	49	21	2	NaN	NaN	NaN	NaN
1070110	59	20	1	1070110	63	22	0	NaN	NaN	NaN	NaN
1070111	43	21	1	1070111	47	21	1	NaN	NaN	NaN	NaN
1070112	53	19	1	1070112	42	3	0	NaN	NaN	NaN	NaN
1070113	47	14	2	1070113	54	20	1	NaN	NaN	NaN	NaN
1070114	50	22	1	1070114	57	25	0	NaN	NaN	NaN	NaN
1070115	49	23	2	1070115	54	22	1	NaN	NaN	NaN	NaN
1070116	49	14	1	1070116	55	12	3	NaN	NaN	NaN	NaN
1070117	50	14	1	1070117	53	15	0	NaN	NaN	NaN	NaN
1070118	45	20	3	1070118	48	19	1	NaN	NaN	NaN	NaN
1070119	53	21	2	1070119	47	21	2	NaN	NaN	NaN	NaN
1070120	50	6	1	1070120	NaN	NaN	NaN	NaN	NaN	NaN	NaN
1070121	49	22	1	1070121	NaN	NaN	NaN	NaN	NaN	NaN	NaN
1070122	48	19	0	1070122	48	18	NaN	NaN	NaN	NaN	NaN
1070123	46	13	1	1070123	51	18	NaN	NaN	NaN	NaN	NaN
1070124	44	19	NaN	1070124	53	18	4	NaN	NaN	NaN	NaN
1070125	53	21	NaN	1070125	53	21	2	NaN	NaN	NaN	NaN
1070126	51	19	2	1070126	51	20	2	NaN	NaN	NaN	NaN
1070127	54	7	1	1070127	54	21	1	NaN	NaN	NaN	NaN
1070128	57	19	2	1070128	62	22	3	NaN	NaN	NaN	NaN
1070129	62	25	1	1070129	63	25	1	NaN	NaN	NaN	NaN
1070130	NaN	NaN	NaN	1070130	54	8	2	NaN	NaN	NaN	NaN
1070131	NaN	NaN	NaN	1070131	51	23	2	NaN	NaN	NaN	NaN
1070201	44	16	2	1070201	44	20	2	NaN	NaN	NaN	NaN
1070202	49	18	0	1070202	55	28	1	NaN	NaN	NaN	NaN
1070203	54	23	2	1070203	55	23	1	NaN	NaN	NaN	NaN
1070204	55	20	1	1070204	60	24	3	NaN	NaN	NaN	NaN
1070205	46	1	NaN	1070205	51	20	0	NaN	NaN	NaN	NaN
1070206	58	7	2	1070206	58	25	0	NaN	NaN	NaN	NaN
1070207	48	20	3	1070207	51	26	3	NaN	NaN	NaN	NaN
1070208	47	22	1	1070208	47	15	1	NaN	NaN	NaN	NaN
1070209	56	22	1	1070209	53	21	0	NaN	NaN	NaN	NaN
1070210	44	16	1	1070210	54	24	2	NaN	NaN	NaN	NaN
1070211	58	23	1	1070211	58	25	2	NaN	NaN	NaN	NaN
1070212	47	21	2	1070212	57	20	0	NaN	NaN	NaN	NaN
1070213	49	22	NaN	1070213	47	22	2	NaN	NaN	NaN	NaN
1070214	45	17	2	1070214	49	22	3	NaN	NaN	NaN	NaN
1070215	48	13	2	1070215	55	21	4	NaN	NaN	NaN	NaN
1070216	47	19	2	1070216	NaN	NaN	NaN	NaN	NaN	NaN	NaN
1070217	51	18	NaN	1070217	47	22	0	NaN	NaN	NaN	NaN
1070218	45	18	1	1070218	53	24	2	NaN	NaN	NaN	NaN
1070219	49	22	2	1070219	53	23	1	NaN	NaN	NaN	NaN
1070220	50	16	1	1070220	48	21	0	NaN	NaN	NaN	NaN
1070221	46	11	1	1070221	51	18	0	NaN	NaN	NaN	NaN
1070222	NaN	NaN	NaN	1070222	52	26	1	NaN	NaN	NaN	NaN
1070223	NaN	NaN	NaN	1070223	37	22	0	NaN	NaN	NaN	NaN
1070224	NaN	NaN	NaN	1070224	49	21	3	NaN	NaN	NaN	NaN
1070225	NaN	NaN	NaN	1070225	55	23	1	NaN	NaN	NaN	NaN
1070226	NaN	NaN	NaN	1070226	52	20	0	NaN	NaN	NaN	NaN
1070301	49	16	3	1070301	53	19	2	NaN	NaN	NaN	NaN
1070302	40	22	2	1070302	53	27	2	NaN	NaN	NaN	NaN
1070303	49	6	1	1070303	52	24	3	NaN	NaN	NaN	NaN
1070304	47	16	NaN	1070304	57	23	2	NaN	NaN	NaN	NaN
1070305	48	15	1	1070305	57	19	1	NaN	NaN	NaN	NaN
1070306	50	17	0	1070306	59	23	2	NaN	NaN	NaN	NaN
1070307	47	17	2	1070307	NaN	NaN	NaN	NaN	NaN	NaN	NaN
1070308	47	17	3	1070308	54	21	1	NaN	NaN	NaN	NaN
1070309	53	17	1	1070309	44	20	1	NaN	NaN	NaN	NaN
1070310	53	22	3	1070310	55	18	2	NaN	NaN	NaN	NaN
1070311	51	23	4	1070311	51	24	3	NaN	NaN	NaN	NaN
1070312	53	16	1	1070312	NaN	NaN	NaN	NaN	NaN	NaN	NaN
1070313	49	22	0	1070313	58	23	1	NaN	NaN	NaN	NaN
1070314	58	26	2	1070314	61	20	4	NaN	NaN	NaN	NaN
1070315	45	22	3	1070315	55	19	1	NaN	NaN	NaN	NaN
1070316	44	16	1	1070316	44	18	1	NaN	NaN	NaN	NaN
1070317	49	17	1	1070317	53	17	3	NaN	NaN	NaN	NaN
1070318	51	16	0	1070318	56	18	2	NaN	NaN	NaN	NaN
1070319	57	21	2	1070319	52	26	1	NaN	NaN	NaN	NaN
1070320	46	20	3	1070320	55	22	1	NaN	NaN	NaN	NaN
1070321	43	17	2	1070321	52	25	1	NaN	NaN	NaN	NaN
1070322	52	24	2	1070322	52	24	4	NaN	NaN	NaN	NaN
1070323	46	23	2	1070323	58	19	1	NaN	NaN	NaN	NaN
1070324	46	23	2	1070324	50	22	2	NaN	NaN	NaN	NaN
1070325	55	6	1	1070325	47	24	2	NaN	NaN	NaN	NaN
1070326	53	22	1	1070326	58	23	1	NaN	NaN	NaN	NaN
1070327	49	18	1	1070327	52	22	2	NaN	NaN	NaN	NaN
1070328	54	20	3	1070328	52	26	2	NaN	NaN	NaN	NaN
1070329	NaN	NaN	NaN	1070329	56	26	3	NaN	NaN	NaN	NaN
1070401	43	19	2	1070401	49	21	0	NaN	NaN	NaN	NaN
1070402	40	15	3	1070402	45	24	3	NaN	NaN	NaN	NaN
1070403	42	15	0	1070403	47	23	0	NaN	NaN	NaN	NaN
1070404	40	13	1	1070404	40	23	0	NaN	NaN	NaN	NaN
1070405	38	17	1	1070405	46	22	0	NaN	NaN	NaN	NaN
1070406	44	20	1	1070406	NaN	NaN	NaN	NaN	NaN	NaN	NaN
1070407	41	17	1	1070407	44	10	1	NaN	NaN	NaN	NaN
1070408	41	18	1	1070408	NaN	NaN	NaN	NaN	NaN	NaN	NaN
1070409	51	18	3	1070409	NaN	NaN	NaN	NaN	NaN	NaN	NaN
1070410	48	21	1	1070410	55	18	3	NaN	NaN	NaN	NaN
1070411	42	22	1	1070411	45	25	2	NaN	NaN	NaN	NaN
1070412	38	17	3	1070412	45	22	3	NaN	NaN	NaN	NaN
1070413	51	21	4	1070413	51	21	0	NaN	NaN	NaN	NaN
1070414	37	22	0	1070414	41	21	1	NaN	NaN	NaN	NaN
1080101	42	25	2	1080101	48	28	1	1080101	52	23	1
1080102	47	26	1	1080102	46	29	1	1080102	49	25	3
1080103	44	21	1	1080103	60	26	1	1080103	42	31	3
1080104	41	0	1	1080104	49	24	0	1080104	51	27	2
1080105	42	22	2	1080105	55	25	1	1080105	51	23	1
1080106	49	23	1	1080106	43	19	0	1080106	NaN	NaN	NaN
1080107	44	24	1	1080107	47	20	2	1080107	53	25	2
1080108	42	24	0	1080108	50	26	NaN	1080108	46	26	NaN
1080109	52	26	3	1080109	54	30	4	1080109	60	27	3
1080110	45	22	1	1080110	50	20	3	1080110	48	31	3
1080111	52	25	1	1080111	53	30	2	1080111	NaN	NaN	NaN
1080112	53	26	1	1080112	51	29	2	1080112	54	24	3
1080113	43	19	2	1080113	52	29	3	1080113	NaN	NaN	NaN
1080114	44	26	2	1080114	49	30	3	1080114	46	28	1
1080115	48	29	4	1080115	50	26	1	1080115	53	27	3
1080116	46	24	1	1080116	48	27	1	1080116	49	24	3
1080117	47	18	1	1080117	50	21	2	1080117	NaN	NaN	NaN
1080118	46	17	3	1080118	48	23	2	1080118	50	26	1
1080119	38	28	0	1080119	42	26	3	1080119	40	25	3
1080120	33	21	1	1080120	48	27	3	1080120	37	23	4
1080121	56	22	0	1080121	NaN	NaN	NaN	1080121	57	27	2
1080122	47	21	1	1080122	48	24	5	1080122	49	24	3
1080123	41	28	2	1080123	NaN	NaN	NaN	1080123	NaN	NaN	NaN
1080124	54	22	3	1080124	59	26	3	1080124	52	28	2
1080125	44	28	1	1080125	51	31	3	1080125	50	31	4
1080126	39	23	1	1080126	49	21	2	1080126	49	26	1
1080127	43	24	0	1080127	52	29	0	1080127	46	25	2
1080128	45	28	1	1080128	48	30	3	1080128	50	31	4
1080129	53	23	3	1080129	NaN	NaN	NaN	1080129	56	25	3
1080130	NaN	NaN	NaN	1080130	43	22	0	1080130	43	24	3
1080131	NaN	NaN	NaN	1080131	48	28	2	1080131	NaN	NaN	NaN
1080132	NaN	NaN	NaN	1080132	55	28	3	1080132	NaN	NaN	NaN
1080133	NaN	NaN	NaN	1080133	NaN	NaN	0	1080133	48	25	1
1080201	42	20	1	1080201	46	21	5	1080201	44	22	1
1080202	52	22	1	1080202	52	26	4	1080202	57	30	4
1080203	43	21	2	1080203	52	18	2	1080203	51	24	1
1080204	48	25	2	1080204	33	21	0	1080204	50	27	1
1080205	59	29	1	1080205	59	26	1	1080205	57	24	3
1080206	50	23	0	1080206	NaN	NaN	NaN	1080206	55	27	2
1080207	48	20	2	1080207	51	23	2	1080207	51	27	0
1080208	48	19	0	1080208	48	20	2	1080208	47	27	2
1080209	56	20	1	1080209	58	22	2	1080209	56	25	1
1080210	51	22	5	1080210	52	27	5	1080210	NaN	NaN	NaN
1080211	40	26	1	1080211	47	26	3	1080211	45	23	1
1080212	48	23	1	1080212	53	27	3	1080212	50	28	4
1080213	46	17	2	1080213	54	21	0	1080213	NaN	NaN	NaN
1080214	47	18	0	1080214	41	22	2	1080214	33	16	1
1080215	45	15	NaN	1080215	49	21	1	1080215	43	20	1
1080216	50	26	1	1080216	56	27	3	1080216	54	27	2
1080217	44	24	1	1080217	48	25	2	1080217	50	25	1
1080218	49	24	1	1080218	NaN	NaN	NaN	1080218	51	26	1
1080219	51	20	2	1080219	45	21	1	1080219	47	22	3
1080220	46	16	NaN	1080220	49	10	0	1080220	NaN	NaN	NaN
1080221	38	23	2	1080221	49	27	4	1080221	55	29	3
1080222	45	26	3	1080222	47	26	2	1080222	48	28	2
1080223	43	18	2	1080223	46	27	2	1080223	44	25	3
1080224	38	21	1	1080224	32	28	3	1080224	27	27	2
1080225	44	28	0	1080225	47	29	3	1080225	44	30	3
1080226	46	16	1	1080226	47	21	4	1080226	49	22	3
1080227	50	25	2	1080227	49	26	1	1080227	47	26	1
1080228	51	24	2	1080228	60	26	4	1080228	60	30	2
1080229	44	22	2	1080229	45	24	3	1080229	NaN	NaN	NaN
1080230	49	24	0	1080230	NaN	NaN	NaN	1080230	51	21	3
1080231	46	23	0	1080231	56	28	3	1080231	57	29	6
1080232	NaN	NaN	NaN	1080232	49	27	2	1080232	53	29	3
1080233	NaN	NaN	NaN	1080233	45	20	1	1080233	46	14	2
1080301	47	15	0	1080301	41	24	2	1080301	47	19	NaN
1080302	52	24	0	1080302	48	27	3	1080302	NaN	NaN	NaN
1080303	46	18	2	1080303	45	21	1	1080303	47	22	NaN
1080304	39	17	1	1080304	41	21	1	1080304	NaN	NaN	NaN
1080305	43	24	0	1080305	43	28	2	1080305	NaN	NaN	NaN
1080306	45	19	1	1080306	NaN	NaN	NaN	1080306	NaN	NaN	NaN
1080307	39	14	2	1080307	39	21	1	1080307	NaN	NaN	NaN
1080308	42	20	1	1080308	47	24	1	1080308	NaN	NaN	NaN
1080309	46	15	NaN	1080309	49	21	3	1080309	NaN	NaN	NaN
1080310	42	21	0	1080310	45	24	1	1080310	44	16	NaN
1080311	53	16	2	1080311	47	25	2	1080311	43	24	NaN
1080312	51	16	2	1080312	NaN	NaN	NaN	1080312	46	27	6
1080313	48	22	0	1080313	NaN	NaN	NaN	1080313	51	27	1
1080314	43	20	3	1080314	46	20	1	1080314	NaN	NaN	NaN
1080315	54	20	3	1080315	NaN	NaN	NaN	1080315	NaN	NaN	NaN
1080316	NaN	NaN	NaN	1080316	53	27	1	1080316	NaN	NaN	NaN
1080317	NaN	NaN	NaN	1080317	55	23	1	1080317	NaN	NaN	NaN
1080401	NaN	NaN	NaN	1080401	NaN	NaN	NaN	1080401	51	21	1
1080402	NaN	NaN	NaN	1080402	NaN	NaN	NaN	1080402	45	27	1
1080403	NaN	NaN	NaN	1080403	NaN	NaN	NaN	1080403	51	1	NaN
1080404	NaN	NaN	NaN	1080404	NaN	NaN	NaN	1080404	61	29	3
1080405	NaN	NaN	NaN	1080405	NaN	NaN	NaN	1080405	50	21	1
1080501	NaN	NaN	NaN	1080501	NaN	NaN	NaN	1080501	44	18	NaN
1080502	NaN	NaN	NaN	1080502	NaN	NaN	NaN	1080502	52	25	NaN
1080503	NaN	NaN	NaN	1080503	NaN	NaN	NaN	1080503	44	24	NaN
1080504	NaN	NaN	NaN	1080504	NaN	NaN	NaN	1080504	46	16	NaN
2050101	41	30	3	2050101	43	27	2	NaN	NaN	NaN	NaN
2050102	49	33	3	2050102	62	27	3	NaN	NaN	NaN	NaN
2050103	49	28	1	2050103	58	31	5	NaN	NaN	NaN	NaN
2050104	56	31	4	2050104	64	30	3	NaN	NaN	NaN	NaN
2050105	59	25	4	2050105	55	NaN	2	NaN	NaN	NaN	NaN
2050106	55	32	1	2050106	61	32	5	NaN	NaN	NaN	NaN
2050107	61	30	5	2050107	NaN	NaN	NaN	NaN	NaN	NaN	NaN
2050108	53	24	1	2050108	NaN	NaN	NaN	NaN	NaN	NaN	NaN
2050109	64	31	1	2050109	64	30	4	NaN	NaN	NaN	NaN
2050110	51	31	1	2050110	NaN	NaN	NaN	NaN	NaN	NaN	NaN
2050111	45	30	3	2050111	50	34	2	NaN	NaN	NaN	NaN
2050112	52	31	3	2050112	NaN	NaN	NaN	NaN	NaN	NaN	NaN
2050113	42	27	2	2050113	NaN	NaN	NaN	NaN	NaN	NaN	NaN
2050114	47	29	1	2050114	NaN	NaN	NaN	NaN	NaN	NaN	NaN
2050115	52	32	4	2050115	NaN	NaN	NaN	NaN	NaN	NaN	NaN
2050116	59	31	4	2050116	62	33	6	NaN	NaN	NaN	NaN
2050117	54	28	3	2050117	NaN	NaN	NaN	NaN	NaN	NaN	NaN
2050118	60	28	1	2050118	NaN	NaN	NaN	NaN	NaN	NaN	NaN
2050119	56	31	4	2050119	58	31	3	NaN	NaN	NaN	NaN
2050120	60	32	4	2050120	65	33	3	NaN	NaN	NaN	NaN
2050121	43	29	4	2050121	NaN	NaN	NaN	NaN	NaN	NaN	NaN
2050122	50	27	2	2050122	NaN	NaN	NaN	NaN	NaN	NaN	NaN
2050123	55	29	3	2050123	NaN	NaN	NaN	NaN	NaN	NaN	NaN
2050124	54	31	1	2050124	57	31	3	NaN	NaN	NaN	NaN
2050125	52	26	1	2050125	NaN	NaN	NaN	NaN	NaN	NaN	NaN
2050126	54	31	3	2050126	NaN	NaN	NaN	NaN	NaN	NaN	NaN
2050127	57	29	3	2050127	62	31	6	NaN	NaN	NaN	NaN
2050128	50	27	2	2050128	NaN	NaN	NaN	NaN	NaN	NaN	NaN
2050129	52	31	5	2050129	57	32	4	NaN	NaN	NaN	NaN
2050130	50	27	0	2050130	50	25	3	NaN	NaN	NaN	NaN
2050201	53	28	0	2050201	NaN	NaN	NaN	NaN	NaN	NaN	NaN
2050202	45	25	3	2050202	NaN	NaN	NaN	NaN	NaN	NaN	NaN
2050203	51	27	1	2050203	NaN	NaN	NaN	NaN	NaN	NaN	NaN
2050204	47	27	1	2050204	NaN	NaN	NaN	NaN	NaN	NaN	NaN
2050205	45	26	2	2050205	NaN	NaN	NaN	NaN	NaN	NaN	NaN
2050206	40	29	0	2050206	NaN	NaN	NaN	NaN	NaN	NaN	NaN
2050207	52	27	1	2050207	NaN	NaN	NaN	NaN	NaN	NaN	NaN
2050208	47	26	2	2050208	NaN	NaN	NaN	NaN	NaN	NaN	NaN
2050209	49	24	4	2050209	NaN	NaN	NaN	NaN	NaN	NaN	NaN
2050210	50	22	NaN	2050210	NaN	NaN	NaN	NaN	NaN	NaN	NaN
2050211	51	27	1	2050211	NaN	NaN	NaN	NaN	NaN	NaN	NaN
2050212	51	29	0	2050212	NaN	NaN	NaN	NaN	NaN	NaN	NaN
2050213	49	23	2	2050213	NaN	NaN	NaN	NaN	NaN	NaN	NaN
2050214	54	27	1	2050214	NaN	NaN	NaN	NaN	NaN	NaN	NaN
2050215	44	27	1	2050215	NaN	NaN	NaN	NaN	NaN	NaN	NaN
2050216	46	31	1	2050216	NaN	NaN	NaN	NaN	NaN	NaN	NaN
2050217	50	29	0	2050217	NaN	NaN	NaN	NaN	NaN	NaN	NaN
2050218	54	23	2	2050218	NaN	NaN	NaN	NaN	NaN	NaN	NaN
2050219	48	27	1	2050219	NaN	NaN	NaN	NaN	NaN	NaN	NaN
2050220	48	29	1	2050220	NaN	NaN	NaN	NaN	NaN	NaN	NaN
2050221	50	22	2	2050221	NaN	NaN	NaN	NaN	NaN	NaN	NaN
2050222	53	26	2	2050222	NaN	NaN	NaN	NaN	NaN	NaN	NaN
2050223	NaN	24	1	2050223	NaN	NaN	NaN	NaN	NaN	NaN	NaN
2050224	51	25	1	2050224	NaN	NaN	NaN	NaN	NaN	NaN	NaN
2050225	46	24	1	2050225	NaN	NaN	NaN	NaN	NaN	NaN	NaN
2050226	50	26	1	2050226	NaN	NaN	NaN	NaN	NaN	NaN	NaN
2050227	45	25	1	2050227	NaN	NaN	NaN	NaN	NaN	NaN	NaN
2050228	57	23	3	2050228	NaN	NaN	NaN	NaN	NaN	NaN	NaN
2050301	54	27	2	2050301	NaN	NaN	NaN	NaN	NaN	NaN	NaN
2050302	53	28	3	2050302	NaN	NaN	NaN	NaN	NaN	NaN	NaN
2050303	42	28	1	2050303	NaN	NaN	NaN	NaN	NaN	NaN	NaN
2050304	49	28	1	2050304	NaN	NaN	NaN	NaN	NaN	NaN	NaN
2050305	53	28	3	2050305	NaN	NaN	NaN	NaN	NaN	NaN	NaN
2050306	40	24	2	2050306	NaN	NaN	NaN	NaN	NaN	NaN	NaN
2050307	46	28	1	2050307	NaN	NaN	NaN	NaN	NaN	NaN	NaN
2050308	48	14	NaN	2050308	NaN	NaN	NaN	NaN	NaN	NaN	NaN
2050309	62	25	2	2050309	NaN	NaN	NaN	NaN	NaN	NaN	NaN
2050310	52	26	1	2050310	NaN	NaN	NaN	NaN	NaN	NaN	NaN
2050311	57	26	2	2050311	NaN	NaN	NaN	NaN	NaN	NaN	NaN
2050312	49	19	NaN	2050312	NaN	NaN	NaN	NaN	NaN	NaN	NaN
2050313	57	29	4	2050313	NaN	NaN	NaN	NaN	NaN	NaN	NaN
2050314	46	24	1	2050314	NaN	NaN	NaN	NaN	NaN	NaN	NaN
2050315	46	26	0	2050315	NaN	NaN	NaN	NaN	NaN	NaN	NaN
2050316	47	28	1	2050316	NaN	NaN	NaN	NaN	NaN	NaN	NaN
2050317	48	27	3	2050317	NaN	NaN	NaN	NaN	NaN	NaN	NaN
2050318	49	22	3	2050318	NaN	NaN	NaN	NaN	NaN	NaN	NaN
2050319	49	26	0	2050319	NaN	NaN	NaN	NaN	NaN	NaN	NaN
2050320	58	27	0	2050320	NaN	NaN	NaN	NaN	NaN	NaN	NaN
2050321	54	23	0	2050321	NaN	NaN	NaN	NaN	NaN	NaN	NaN
2050322	42	15	1	2050322	NaN	NaN	NaN	NaN	NaN	NaN	NaN
2050401	42	27	3	2050401	NaN	NaN	NaN	NaN	NaN	NaN	NaN
2050402	47	28	2	2050402	55	26	3	NaN	NaN	NaN	NaN
2050403	46	21	1	2050403	45	24	1	NaN	NaN	NaN	NaN
2050404	44	24	1	2050404	50	24	2	NaN	NaN	NaN	NaN
2050405	43	17	2	2050405	52	20	1	NaN	NaN	NaN	NaN
2050406	42	27	4	2050406	48	31	0	NaN	NaN	NaN	NaN
2050407	52	23	3	2050407	57	25	4	NaN	NaN	NaN	NaN
2050408	43	22	1	2050408	47	23	1	NaN	NaN	NaN	NaN
2050409	50	21	2	2050409	59	28	2	NaN	NaN	NaN	NaN
2050410	44	21	2	2050410	50	25	3	NaN	NaN	NaN	NaN
2050411	50	26	1	2050411	50	23	2	NaN	NaN	NaN	NaN
2050412	51	19	1	2050412	NaN	NaN	NaN	NaN	NaN	NaN	NaN
2050413	40	23	2	2050413	48	25	2	NaN	NaN	NaN	NaN
2050414	52	28	2	2050414	56	27	0	NaN	NaN	NaN	NaN
2050415	53	27	2	2050415	55	30	0	NaN	NaN	NaN	NaN
2050416	42	18	1	2050416	44	19	3	NaN	NaN	NaN	NaN
2050417	44	27	4	2050417	56	27	5	NaN	NaN	NaN	NaN
2050418	49	20	3	2050418	54	25	2	NaN	NaN	NaN	NaN
2060101	55	23	3	2060101	NaN	NaN	NaN	NaN	NaN	NaN	NaN
2060102	47	25	2	2060102	NaN	NaN	NaN	NaN	NaN	NaN	NaN
2060103	57	29	2	2060103	NaN	NaN	NaN	NaN	NaN	NaN	NaN
2060104	56	29	3	2060104	NaN	NaN	NaN	NaN	NaN	NaN	NaN
2060105	49	21	1	2060105	NaN	NaN	NaN	NaN	NaN	NaN	NaN
2060106	54	29	1	2060106	NaN	NaN	NaN	NaN	NaN	NaN	NaN
2060107	52	18	5	2060107	NaN	NaN	NaN	NaN	NaN	NaN	NaN
2060108	58	23	3	2060108	NaN	NaN	NaN	NaN	NaN	NaN	NaN
2060109	44	25	4	2060109	NaN	NaN	NaN	NaN	NaN	NaN	NaN
2060110	59	26	6	2060110	NaN	NaN	NaN	NaN	NaN	NaN	NaN
2060111	62	28	3	2060111	NaN	NaN	NaN	NaN	NaN	NaN	NaN
2060112	52	27	0	2060112	NaN	NaN	NaN	NaN	NaN	NaN	NaN
2060113	54	26	1	2060113	NaN	NaN	NaN	NaN	NaN	NaN	NaN
2060114	48	25	4	2060114	NaN	NaN	NaN	NaN	NaN	NaN	NaN
2060115	53	25	4	2060115	NaN	NaN	NaN	NaN	NaN	NaN	NaN
2060116	61	22	5	2060116	NaN	NaN	NaN	NaN	NaN	NaN	NaN
2060117	57	24	2	2060117	NaN	NaN	NaN	NaN	NaN	NaN	NaN
2060118	52	27	0	2060118	NaN	NaN	NaN	NaN	NaN	NaN	NaN
2060119	53	29	4	2060119	NaN	NaN	NaN	NaN	NaN	NaN	NaN
2060120	58	19	2	2060120	NaN	NaN	NaN	NaN	NaN	NaN	NaN
2060121	48	25	4	2060121	NaN	NaN	NaN	NaN	NaN	NaN	NaN
2060122	53	25	3	2060122	NaN	NaN	NaN	NaN	NaN	NaN	NaN
2060123	56	16	3	2060123	NaN	NaN	NaN	NaN	NaN	NaN	NaN
2060124	54	28	1	2060124	NaN	NaN	NaN	NaN	NaN	NaN	NaN
2060125	56	26	4	2060125	NaN	NaN	NaN	NaN	NaN	NaN	NaN
2080101	57	25	2	2080101	54	26	3	NaN	NaN	NaN	NaN
2080102	55	26	4	2080102	59	31	4	NaN	NaN	NaN	NaN
2080103	49	22	3	2080103	50	22	1	NaN	NaN	NaN	NaN
2080104	43	19	2	2080104	45	23	0	NaN	NaN	NaN	NaN
2080105	50	23	0	2080105	46	23	2	NaN	NaN	NaN	NaN
2080106	55	28	3	2080106	54	26	4	NaN	NaN	NaN	NaN
2080107	NaN	21	2	2080107	53	20	1	NaN	NaN	NaN	NaN
2080108	51	23	4	2080108	48	27	5	NaN	NaN	NaN	NaN
2080109	43	22	1	2080109	44	28	2	NaN	NaN	NaN	NaN
2080110	49	29	0	2080110	56	27	1	NaN	NaN	NaN	NaN
2080111	46	21	2	2080111	NaN	NaN	NaN	NaN	NaN	NaN	NaN
2080112	45	21	0	2080112	46	23	2	NaN	NaN	NaN	NaN
2080113	38	20	1	2080113	32	24	2	NaN	NaN	NaN	NaN
2080114	52	26	2	2080114	59	28	4	NaN	NaN	NaN	NaN
2080115	48	27	1	2080115	56	29	4	NaN	NaN	NaN	NaN
2080116	60	28	2	2080116	60	27	4	NaN	NaN	NaN	NaN
2080117	49	23	3	2080117	49	21	3	NaN	NaN	NaN	NaN
2080118	58	20	NaN	2080118	57	23	NaN	NaN	NaN	NaN	NaN
2080119	49	23	1	2080119	52	23	4	NaN	NaN	NaN	NaN
2080120	49	20	2	2080120	42	16	0	NaN	NaN	NaN	NaN
2080121	51	17	1	2080121	54	26	1	NaN	NaN	NaN	NaN
2080122	50	23	2	2080122	59	24	0	NaN	NaN	NaN	NaN
2080123	54	19	2	2080123	51	28	1	NaN	NaN	NaN	NaN
2080124	53	22	2	2080124	56	25	3	NaN	NaN	NaN	NaN
2080125	56	30	2	2080125	59	30	3	NaN	NaN	NaN	NaN
2080126	NaN	NaN	NaN	2080126	NaN	NaN	NaN	NaN	NaN	NaN	NaN
2080127	NaN	NaN	NaN	2080127	48	21	3	NaN	NaN	NaN	NaN
2080201	52	26	0	2080201	NaN	NaN	NaN	NaN	NaN	NaN	NaN
2080202	54	30	1	2080202	58	31	2	NaN	NaN	NaN	NaN
2080203	50	24	1	2080203	57	27	3	NaN	NaN	NaN	NaN
2080204	48	24	0	2080204	53	26	3	NaN	NaN	NaN	NaN
2080205	21	23	2	2080205	31	1	NaN	NaN	NaN	NaN	NaN
2080206	49	29	4	2080206	51	30	2	NaN	NaN	NaN	NaN
2080207	41	15	2	2080207	49	14	2	NaN	NaN	NaN	NaN
2080208	48	18	2	2080208	54	25	2	NaN	NaN	NaN	NaN
2080209	43	26	2	2080209	47	30	2	NaN	NaN	NaN	NaN
2080210	44	20	0	2080210	53	17	NaN	NaN	NaN	NaN	NaN
2080211	45	24	1	2080211	46	1	NaN	NaN	NaN	NaN	NaN
2080212	45	23	0	2080212	53	26	2	NaN	NaN	NaN	NaN
2080213	51	19	1	2080213	47	24	3	NaN	NaN	NaN	NaN
2080214	47	21	1	2080214	54	25	NaN	NaN	NaN	NaN	NaN
2080215	51	20	2	2080215	59	24	NaN	NaN	NaN	NaN	NaN
2080216	51	20	2	2080216	56	25	0	NaN	NaN	NaN	NaN
2080217	51	14	2	2080217	54	24	0	NaN	NaN	NaN	NaN
2080218	47	25	0	2080218	47	29	3	NaN	NaN	NaN	NaN
2080219	48	22	0	2080219	52	20	NaN	NaN	NaN	NaN	NaN
2080220	47	18	2	2080220	51	21	2	NaN	NaN	NaN	NaN
2080221	44	25	1	2080221	45	26	0	NaN	NaN	NaN	NaN
2080222	51	20	3	2080222	58	29	2	NaN	NaN	NaN	NaN
2080223	49	22	3	2080223	60	23	NaN	NaN	NaN	NaN	NaN
2080224	48	24	2	2080224	54	20	NaN	NaN	NaN	NaN	NaN
2080225	48	25	2	2080225	52	27	2	NaN	NaN	NaN	NaN
2090101	35	12	1	2090101	39	17	1	2090101	39	21	3
2090102	43	18	2	2090102	46	13	2	2090102	41	17	0
2090103	40	19	3	2090103	43	16	2	2090103	41	13	0
2090104	36	21	0	2090104	40	17	NaN	2090104	36	28	2
2090105	38	28	3	2090105	44	29	4	2090105	47	25	4
2090106	47	21	NaN	2090106	45	25	NaN	2090106	52	23	NaN
2090107	39	9	0	2090107	44	20	0	2090107	42	5	1
2090108	59	25	1	2090108	61	29	3	2090108	53	24	3
2090109	47	27	3	2090109	61	27	3	2090109	42	23	1
2090110	61	24	5	2090110	63	30	5	2090110	64	32	5
2090111	45	27	1	2090111	50	30	NaN	2090111	NaN	NaN	NaN
2090112	39	23	1	2090112	47	24	1	2090112	38	10	1
2090113	49	24	1	2090113	42	8	0	2090113	47	27	2
2090114	44	23	1	2090114	48	24	4	2090114	44	28	3
2090115	40	24	3	2090115	47	14	NaN	2090115	47	24	0
2090116	46	18	2	2090116	50	0	NaN	2090116	39	19	NaN
2090117	29	15	NaN	2090117	48	12	NaN	2090117	36	20	1
2090118	37	23	1	2090118	47	26	3	2090118	30	28	0
2090119	38	4	1	2090119	45	NaN	NaN	2090119	NaN	NaN	NaN
2090120	33	21	1	2090120	41	26	1	2090120	38	23	0
2090121	48	21	NaN	2090121	52	16	NaN	2090121	49	22	3
2090122	48	20	0	2090122	48	18	NaN	2090122	38	17	NaN
2090123	31	4	NaN	2090123	31	17	NaN	2090123	34	20	2
2090124	41	23	1	2090124	NaN	NaN	NaN	2090124	NaN	NaN	NaN
2090125	56	22	3	2090125	62	29	3	2090125	60	31	4
2090201	38	25	3	2090201	41	25	3	2090201	40	26	1
2090202	37	23	0	2090202	NaN	NaN	NaN	2090202	NaN	NaN	NaN
2090203	44	22	0	2090203	NaN	NaN	NaN	2090203	NaN	NaN	NaN
2090204	50	24	3	2090204	NaN	NaN	NaN	2090204	NaN	NaN	NaN
2090205	46	17	1	2090205	58	24	4	2090205	NaN	NaN	NaN
2090206	52	27	1	2090206	49	28	NaN	2090206	NaN	NaN	NaN
2090207	57	23	1	2090207	50	20	2	2090207	NaN	NaN	NaN
2090208	45	29	3	2090208	53	30	5	2090208	NaN	NaN	NaN
2090209	56	20	1	2090209	44	4	NaN	2090209	NaN	NaN	NaN
2090210	35	26	NaN	2090210	41	NaN	NaN	2090210	39	21	NaN
2090211	47	24	2	2090211	NaN	NaN	NaN	2090211	NaN	NaN	NaN
2090212	48	22	1	2090212	52	NaN	NaN	2090212	59	29	0
2090213	55	20	1	2090213	NaN	NaN	NaN	2090213	NaN	NaN	NaN
2090214	53	25	2	2090214	51	21	2	2090214	61	24	3
2090215	63	27	2	2090215	63	27	2	2090215	64	24	4
2090216	50	22	2	2090216	NaN	NaN	NaN	2090216	NaN	NaN	NaN
2090217	37	23	0	2090217	36	16	4	2090217	NaN	NaN	NaN
2090218	37	24	0	2090218	31	16	2	2090218	NaN	NaN	NaN
2090219	63	25	4	2090219	NaN	NaN	NaN	2090219	NaN	NaN	NaN
2090220	NaN	NaN	NaN	2090220	40	21	2	2090220	NaN	NaN	NaN
2090221	NaN	NaN	NaN	2090221	40	27	5	2090221	NaN	NaN	NaN
2090222	NaN	NaN	NaN	2090222	44	9	1	2090222	NaN	NaN	NaN
2090223	NaN	NaN	NaN	2090223	62	20	3	2090223	NaN	NaN	NaN
2090224	NaN	NaN	NaN	2090224	36	27	5	2090224	NaN	NaN	NaN
2090225	NaN	NaN	NaN	2090225	35	16	4	2090225	NaN	NaN	NaN
2090226	NaN	NaN	NaN	2090226	39	23	NaN	2090226	NaN	NaN	NaN
2090227	NaN	NaN	NaN	2090227	49	7	NaN	2090227	NaN	NaN	NaN
2090228	NaN	NaN	NaN	2090228	NaN	NaN	NaN	2090228	51	27	2
2090229	NaN	NaN	NaN	2090229	NaN	NaN	NaN	2090229	37	26	0
2090230	NaN	NaN	NaN	2090230	NaN	NaN	NaN	2090230	55	27	4
2090231	NaN	NaN	NaN	2090231	NaN	NaN	NaN	2090231	63	26	2
2090232	NaN	NaN	NaN	2090232	NaN	NaN	NaN	2090232	63	20	2
2090301	42	16	3	2090301	43	7	2	NaN	NaN	NaN	NaN
2090302	40	21	1	2090302	40	22	2	NaN	NaN	NaN	NaN
2090303	39	20	1	2090303	40	NaN	NaN	NaN	NaN	NaN	NaN
2090304	47	18	0	2090304	55	21	1	NaN	NaN	NaN	NaN
2090305	34	4	1	2090305	38	10	0	NaN	NaN	NaN	NaN
2090306	NaN	20	NaN	2090306	NaN	NaN	NaN	NaN	NaN	NaN	NaN
2090307	43	8	1	2090307	48	21	3	NaN	NaN	NaN	NaN
2090308	46	6	NaN	2090308	48	16	1	NaN	NaN	NaN	NaN
2090309	44	5	2	2090309	47	20	2	NaN	NaN	NaN	NaN
2090310	46	20	3	2090310	45	0	NaN	NaN	NaN	NaN	NaN
2090311	36	21	2	2090311	48	21	4	NaN	NaN	NaN	NaN
2090312	41	19	0	2090312	49	18	3	NaN	NaN	NaN	NaN
2090313	44	6	2	2090313	48	18	4	NaN	NaN	NaN	NaN
2090314	40	17	0	2090314	44	17	2	NaN	NaN	NaN	NaN
2090315	39	11	2	2090315	46	13	2	NaN	NaN	NaN	NaN
2090316	46	21	1	2090316	39	21	3	NaN	NaN	NaN	NaN
2090317	45	6	2	2090317	48	18	0	NaN	NaN	NaN	NaN
2090318	39	22	0	2090318	40	8	0	NaN	NaN	NaN	NaN
2090319	45	17	0	2090319	45	15	1	NaN	NaN	NaN	NaN
2090320	41	1	1	2090320	37	5	NaN	NaN	NaN	NaN	NaN
2090321	39	14	0	2090321	39	16	0	NaN	NaN	NaN	NaN
2090322	42	19	2	2090322	46	19	1	NaN	NaN	NaN	NaN
2090323	48	19	2	2090323	35	21	1	NaN	NaN	NaN	NaN
2090324	46	24	2	2090324	48	19	2	NaN	NaN	NaN	NaN
2090325	NaN	NaN	NaN	2090325	53	20	1	NaN	NaN	NaN	NaN
2090326	NaN	NaN	NaN	2090326	52	21	0	NaN	NaN	NaN	NaN
3020101	42	24	0	3020101	46	24	2	NaN	NaN	NaN	NaN
3020102	41	24	0	3020102	47	25	3	NaN	NaN	NaN	NaN
3020103	45	21	0	3020103	51	20	2	NaN	NaN	NaN	NaN
3020104	53	25	1	3020104	54	20	2	NaN	NaN	NaN	NaN
3020105	52	24	2	3020105	53	28	2	NaN	NaN	NaN	NaN
3020106	49	26	3	3020106	49	24	3	NaN	NaN	NaN	NaN
3020107	50	24	4	3020107	56	26	2	NaN	NaN	NaN	NaN
3020108	50	25	3	3020108	57	23	4	NaN	NaN	NaN	NaN
3020109	54	27	4	3020109	59	26	3	NaN	NaN	NaN	NaN
3020110	55	27	2	3020110	58	23	2	NaN	NaN	NaN	NaN
3020111	40	24	1	3020111	45	27	0	NaN	NaN	NaN	NaN
3020112	60	27	4	3020112	61	26	4	NaN	NaN	NaN	NaN
3020113	46	21	1	3020113	45	25	2	NaN	NaN	NaN	NaN
3020114	43	19	0	3020114	42	25	2	NaN	NaN	NaN	NaN
3020115	57	26	2	3020115	50	27	0	NaN	NaN	NaN	NaN
3020116	40	10	3	3020116	49	22	1	NaN	NaN	NaN	NaN
3020117	41	15	1	3020117	49	13	1	NaN	NaN	NaN	NaN
3020118	59	23	2	3020118	61	27	2	NaN	NaN	NaN	NaN
3020119	53	19	NaN	3020119	57	28	2	NaN	NaN	NaN	NaN
3020120	48	23	3	3020120	52	26	1	NaN	NaN	NaN	NaN
3020121	63	28	1	3020121	62	28	3	NaN	NaN	NaN	NaN
3020122	NaN	NaN	NaN	3020122	46	22	3	NaN	NaN	NaN	NaN
3020123	NaN	NaN	NaN	3020123	58	25	4	NaN	NaN	NaN	NaN
3050101	53	27	2	3050101	57	32	1	NaN	NaN	NaN	NaN
3050102	49	20	2	3050102	50	26	2	NaN	NaN	NaN	NaN
3050103	51	28	2	3050103	59	31	3	NaN	NaN	NaN	NaN
3050104	56	21	2	3050104	61	28	3	NaN	NaN	NaN	NaN
3050105	58	21	1	3050105	57	28	6	NaN	NaN	NaN	NaN
3050106	49	23	3	3050106	49	28	5	NaN	NaN	NaN	NaN
3050107	55	24	2	3050107	58	25	4	NaN	NaN	NaN	NaN
3050108	45	22	2	3050108	51	27	1	NaN	NaN	NaN	NaN
3050109	50	24	5	3050109	52	31	4	NaN	NaN	NaN	NaN
3050110	51	21	2	3050110	57	29	2	NaN	NaN	NaN	NaN
3050111	51	20	2	3050111	58	28	1	NaN	NaN	NaN	NaN
3050112	39	24	2	3050112	48	23	1	NaN	NaN	NaN	NaN
3050113	57	25	3	3050113	63	32	3	NaN	NaN	NaN	NaN
3050114	61	24	1	3050114	61	27	4	NaN	NaN	NaN	NaN
3050115	46	26	3	3050115	NaN	NaN	NaN	NaN	NaN	NaN	NaN
3050116	51	23	2	3050116	51	28	2	NaN	NaN	NaN	NaN
3050117	53	28	3	3050117	55	28	2	NaN	NaN	NaN	NaN
3050118	56	23	1	3050118	56	28	4	NaN	NaN	NaN	NaN
3050119	53	23	3	3050119	54	29	2	NaN	NaN	NaN	NaN
3050120	50	23	3	3050120	54	31	1	NaN	NaN	NaN	NaN
3050121	57	22	2	3050121	61	29	2	NaN	NaN	NaN	NaN
3050122	57	31	4	3050122	63	32	4	NaN	NaN	NaN	NaN
3050123	51	21	4	3050123	61	30	5	NaN	NaN	NaN	NaN
3050124	53	25	1	3050124	56	29	5	NaN	NaN	NaN	NaN
3050125	59	28	3	3050125	59	30	4	NaN	NaN	NaN	NaN
3050126	57	23	2	3050126	63	32	4	NaN	NaN	NaN	NaN
3050127	48	19	1	3050127	49	26	2	NaN	NaN	NaN	NaN
3050128	50	20	3	3050128	49	27	4	NaN	NaN	NaN	NaN
3050129	53	28	3	3050129	NaN	NaN	NaN	NaN	NaN	NaN	NaN
3050130	48	27	4	3050130	55	28	2	NaN	NaN	NaN	NaN
3050131	51	29	3	3050131	55	31	3	NaN	NaN	NaN	NaN
3090101	39	28	2	3090101	34	26	2	NaN	NaN	NaN	NaN
3090102	42	26	0	3090102	39	21	1	NaN	NaN	NaN	NaN
3090103	39	21	3	3090103	39	18	1	NaN	NaN	NaN	NaN
3090104	59	28	1	3090104	60	29	3	NaN	NaN	NaN	NaN
3090105	59	26	2	3090105	59	27	2	NaN	NaN	NaN	NaN
3090106	36	26	2	3090106	35	23	3	NaN	NaN	NaN	NaN
3090107	39	8	2	3090107	41	7	1	NaN	NaN	NaN	NaN
3090108	32	23	1	3090108	32	22	3	NaN	NaN	NaN	NaN
3090109	48	20	2	3090109	51	24	1	NaN	NaN	NaN	NaN
3090110	50	17	0	3090110	NaN	NaN	NaN	NaN	NaN	NaN	NaN
3090111	37	26	0	3090111	44	28	4	NaN	NaN	NaN	NaN
3090112	47	19	0	3090112	49	19	1	NaN	NaN	NaN	NaN
3090113	47	16	0	3090113	NaN	NaN	NaN	NaN	NaN	NaN	NaN
3090114	42	23	1	3090114	49	27	1	NaN	NaN	NaN	NaN
3090115	54	24	4	3090115	56	24	4	NaN	NaN	NaN	NaN
3090116	40	24	0	3090116	39	28	0	NaN	NaN	NaN	NaN
3090201	55	26	3	3090201	51	28	3	NaN	NaN	NaN	NaN
3090202	18	24	2	3090202	47	30	2	NaN	NaN	NaN	NaN
3090203	52	25	1	3090203	53	31	3	NaN	NaN	NaN	NaN
3090204	52	25	1	3090204	48	28	3	NaN	NaN	NaN	NaN
3090205	50	23	0	3090205	54	19	3	NaN	NaN	NaN	NaN
3090206	41	22	1	3090206	39	21	1	NaN	NaN	NaN	NaN
3090207	51	25	3	3090207	48	25	1	NaN	NaN	NaN	NaN
3090208	41	22	2	3090208	48	24	3	NaN	NaN	NaN	NaN
3090209	53	23	1	3090209	48	25	2	NaN	NaN	NaN	NaN
3090210	42	15	1	3090210	38	20	0	NaN	NaN	NaN	NaN
3090211	53	22	3	3090211	NaN	NaN	NaN	NaN	NaN	NaN	NaN
3090212	42	17	2	3090212	39	24	0	NaN	NaN	NaN	NaN
3090213	30	21	2	3090213	36	25	2	NaN	NaN	NaN	NaN
3090214	49	28	1	3090214	47	26	3	NaN	NaN	NaN	NaN
3090215	60	27	3	3090215	60	23	1	NaN	NaN	NaN	NaN
3090216	42	24	0	3090216	48	22	2	NaN	NaN	NaN	NaN
3090217	44	20	1	3090217	46	22	3	NaN	NaN	NaN	NaN
3090218	49	26	2	3090218	46	25	3	NaN	NaN	NaN	NaN
3090219	42	26	2	3090219	40	27	3	NaN	NaN	NaN	NaN
3090220	45	28	2	3090220	45	28	3	NaN	NaN	NaN	NaN
3090221	44	19	1	3090221	47	24	3	NaN	NaN	NaN	NaN
3090222	50	21	1	3090222	45	19	3	NaN	NaN	NaN	NaN
3090223	39	21	0	3090223	48	17	2	NaN	NaN	NaN	NaN
3120101	56	19	2	3120101	58	23	NaN	NaN	NaN	NaN	NaN
3120102	47	22	0	3120102	50	22	NaN	NaN	NaN	NaN	NaN
3120103	48	20	NaN	3120103	48	18	3	NaN	NaN	NaN	NaN
3120104	43	7	NaN	3120104	39	0	NaN	NaN	NaN	NaN	NaN
3120105	53	26	2	3120105	NaN	NaN	NaN	NaN	NaN	NaN	NaN
3120106	47	11	1	3120106	45	5	NaN	NaN	NaN	NaN	NaN
3120107	42	20	0	3120107	42	16	2	NaN	NaN	NaN	NaN
3120108	45	19	1	3120108	48	11	1	NaN	NaN	NaN	NaN
3120109	49	20	2	3120109	54	17	NaN	NaN	NaN	NaN	NaN
3120110	39	0	NaN	3120110	36	10	1	NaN	NaN	NaN	NaN
3120111	51	20	2	3120111	NaN	NaN	NaN	NaN	NaN	NaN	NaN
3120112	54	15	NaN	3120112	61	20	NaN	NaN	NaN	NaN	NaN
3120113	51	20	NaN	3120113	40	18	NaN	NaN	NaN	NaN	NaN
3120114	53	21	1	3120114	56	24	0	NaN	NaN	NaN	NaN
3120115	38	0	NaN	3120115	47	NaN	NaN	NaN	NaN	NaN	NaN
3120116	46	19	0	3120116	NaN	NaN	NaN	NaN	NaN	NaN	NaN
3120117	49	11	NaN	3120117	NaN	NaN	NaN	NaN	NaN	NaN	NaN
3120118	47	19	NaN	3120118	NaN	NaN	NaN	NaN	NaN	NaN	NaN
3120119	39	0	NaN	3120119	NaN	NaN	NaN	NaN	NaN	NaN	NaN
3120120	NaN	NaN	NaN	3120120	59	21	0	NaN	NaN	NaN	NaN
3120121	NaN	NaN	NaN	3120121	49	NaN	NaN	NaN	NaN	NaN	NaN
3120201	41	20	2	3120201	45	19	1	NaN	NaN	NaN	NaN
3120202	44	23	0	3120202	52	25	1	NaN	NaN	NaN	NaN
3120203	47	17	1	3120203	44	18	0	NaN	NaN	NaN	NaN
3120204	46	15	3	3120204	NaN	NaN	NaN	NaN	NaN	NaN	NaN
3120205	48	18	1	3120205	NaN	NaN	NaN	NaN	NaN	NaN	NaN
3120206	51	18	2	3120206	51	22	1	NaN	NaN	NaN	NaN
3120207	45	9	1	3120207	46	24	2	NaN	NaN	NaN	NaN
3120208	45	22	2	3120208	53	23	4	NaN	NaN	NaN	NaN
3120209	53	22	1	3120209	60	29	2	NaN	NaN	NaN	NaN
3120210	44	17	2	3120210	NaN	NaN	NaN	NaN	NaN	NaN	NaN
3120211	51	16	NaN	3120211	48	23	0	NaN	NaN	NaN	NaN
3120212	42	17	2	3120212	44	15	3	NaN	NaN	NaN	NaN
3120213	44	6	1	3120213	46	11	2	NaN	NaN	NaN	NaN
3120214	43	18	5	3120214	49	20	3	NaN	NaN	NaN	NaN
3120215	40	21	0	3120215	47	21	1	NaN	NaN	NaN	NaN
3120216	62	27	4	3120216	65	29	4	NaN	NaN	NaN	NaN
3120217	54	19	1	3120217	54	21	2	NaN	NaN	NaN	NaN
3120218	50	17	2	3120218	56	17	3	NaN	NaN	NaN	NaN
3120219	45	19	1	3120219	54	22	1	NaN	NaN	NaN	NaN
3120220	NaN	NaN	NaN	3120220	50	22	2	NaN	NaN	NaN	NaN
3120221	NaN	NaN	NaN	3120221	50	14	0	NaN	NaN	NaN	NaN
3120222	NaN	NaN	NaN	3120222	51	NaN	NaN	NaN	NaN	NaN	NaN
3120223	NaN	NaN	NaN	3120223	49	4	0	NaN	NaN	NaN	NaN
3120224	NaN	NaN	NaN	3120224	47	21	2	NaN	NaN	NaN	NaN
3120301	44	17	2	3120301	47	18	NaN	NaN	NaN	NaN	NaN
3120302	45	23	NaN	3120302	50	14	1	NaN	NaN	NaN	NaN
3120303	52	22	NaN	3120303	51	20	2	NaN	NaN	NaN	NaN
3120304	37	0	NaN	3120304	38	8	0	NaN	NaN	NaN	NaN
3120305	42	5	1	3120305	39	8	1	NaN	NaN	NaN	NaN
3120306	41	6	NaN	3120306	49	21	NaN	NaN	NaN	NaN	NaN
3120307	38	20	NaN	3120307	36	22	2	NaN	NaN	NaN	NaN
3120308	51	1	NaN	3120308	58	0	NaN	NaN	NaN	NaN	NaN
3120309	43	19	NaN	3120309	50	23	3	NaN	NaN	NaN	NaN
3120310	42	1	NaN	3120310	39	0	NaN	NaN	NaN	NaN	NaN
3120311	52	28	1	3120311	48	30	3	NaN	NaN	NaN	NaN
3120312	39	11	NaN	3120312	45	1	2	NaN	NaN	NaN	NaN
3120313	50	0	0	3120313	47	24	NaN	NaN	NaN	NaN	NaN
3120314	47	20	NaN	3120314	44	4	2	NaN	NaN	NaN	NaN
3120315	49	18	1	3120315	54	20	NaN	NaN	NaN	NaN	NaN
3120316	46	14	NaN	3120316	50	7	NaN	NaN	NaN	NaN	NaN
3120317	44	6	NaN	3120317	45	22	NaN	NaN	NaN	NaN	NaN
3120318	51	20	2	3120318	NaN	NaN	NaN	NaN	NaN	NaN	NaN
3120319	41	5	NaN	3120319	44	1	0	NaN	NaN	NaN	NaN
3120320	NaN	NaN	NaN	3120320	46	21	NaN	NaN	NaN	NaN	NaN
3120401	62	31	5	3120401	58	25	4	NaN	NaN	NaN	NaN
3120402	58	28	2	3120402	61	24	4	NaN	NaN	NaN	NaN
3120403	61	30	5	3120403	60	29	2	NaN	NaN	NaN	NaN
3120404	60	29	3	3120404	54	23	2	NaN	NaN	NaN	NaN
3120405	61	25	5	3120405	58	28	2	NaN	NaN	NaN	NaN
3120406	47	19	2	3120406	52	22	2	NaN	NaN	NaN	NaN
3120407	60	28	3	3120407	60	29	4	NaN	NaN	NaN	NaN
3120408	60	27	2	3120408	63	29	0	NaN	NaN	NaN	NaN
3120409	56	21	4	3120409	55	29	2	NaN	NaN	NaN	NaN
3120410	49	27	2	3120410	NaN	NaN	NaN	NaN	NaN	NaN	NaN
3120411	61	25	3	3120411	59	28	2	NaN	NaN	NaN	NaN
3120412	57	29	2	3120412	56	29	4	NaN	NaN	NaN	NaN
3120413	61	26	3	3120413	57	22	3	NaN	NaN	NaN	NaN
3120414	54	28	2	3120414	55	28	3	NaN	NaN	NaN	NaN
3120415	57	27	4	3120415	58	27	3	NaN	NaN	NaN	NaN
3120416	57	21	2	3120416	65	27	3	NaN	NaN	NaN	NaN
3120417	57	29	1	3120417	49	28	1	NaN	NaN	NaN	NaN
3120418	51	23	3	3120418	48	23	3	NaN	NaN	NaN	NaN
3120419	47	26	1	3120419	53	25	1	NaN	NaN	NaN	NaN
3120420	53	16	3	3120420	52	25	1	NaN	NaN	NaN	NaN
3120421	49	18	1	3120421	NaN	28	1	NaN	NaN	NaN	NaN
3120422	58	27	1	3120422	45	21	0	NaN	NaN	NaN	NaN
3120423	58	25	3	3120423	58	21	2	NaN	NaN	NaN	NaN
3120424	49	28	2	3120424	49	28	3	NaN	NaN	NaN	NaN
3120425	51	26	0	3120425	50	21	2	NaN	NaN	NaN	NaN
3120426	52	27	3	3120426	52	25	4	NaN	NaN	NaN	NaN
3120427	53	22	3	3120427	NaN	NaN	NaN	NaN	NaN	NaN	NaN
3120428	62	30	3	3120428	62	30	4	NaN	NaN	NaN	NaN
3120429	60	31	5	3120429	NaN	NaN	NaN	NaN	NaN	NaN	NaN
3120430	51	25	2	3120430	50	23	1	NaN	NaN	NaN	NaN
3120431	52	28	2	3120431	51	23	2	NaN	NaN	NaN	NaN
3120432	NaN	NaN	NaN	3120432	41	19	1	NaN	NaN	NaN	NaN
3120501	48	16	NaN	3120501	51	18	2	NaN	NaN	NaN	NaN
3120502	40	19	2	3120502	42	23	4	NaN	NaN	NaN	NaN
3120503	47	25	3	3120503	NaN	NaN	NaN	NaN	NaN	NaN	NaN
3120504	21	18	0	3120504	23	15	1	NaN	NaN	NaN	NaN
3120505	48	18	2	3120505	49	21	2	NaN	NaN	NaN	NaN
3120506	57	14	NaN	3120506	56	23	3	NaN	NaN	NaN	NaN
3120507	50	20	3	3120507	59	17	1	NaN	NaN	NaN	NaN
3120508	40	20	2	3120508	37	NaN	0	NaN	NaN	NaN	NaN
3120509	47	20	0	3120509	50	17	1	NaN	NaN	NaN	NaN
3120510	35	7	2	3120510	50	1	2	NaN	NaN	NaN	NaN
3120511	48	21	3	3120511	53	21	NaN	NaN	NaN	NaN	NaN
3120512	44	20	3	3120512	57	21	3	NaN	NaN	NaN	NaN
3120513	41	21	2	3120513	47	16	1	NaN	NaN	NaN	NaN
3120514	50	19	NaN	3120514	47	22	0	NaN	NaN	NaN	NaN
3120515	46	0	NaN	3120515	51	5	1	NaN	NaN	NaN	NaN
3120516	54	28	3	3120516	63	25	3	NaN	NaN	NaN	NaN
3120517	43	16	3	3120517	47	16	0	NaN	NaN	NaN	NaN
3120518	43	6	0	3120518	39	12	0	NaN	NaN	NaN	NaN
3120519	43	24	1	3120519	48	23	2	NaN	NaN	NaN	NaN
3120520	54	11	NaN	3120520	51	22	NaN	NaN	NaN	NaN	NaN
3120521	NaN	NaN	NaN	3120521	34	14	NaN	NaN	NaN	NaN	NaN
3120601	47	22	1	3120601	NaN	NaN	NaN	NaN	NaN	NaN	NaN
3120602	46	19	0	3120602	44	19	2	NaN	NaN	NaN	NaN
3120603	50	16	2	3120603	44	20	0	NaN	NaN	NaN	NaN
3120604	55	19	1	3120604	61	17	NaN	NaN	NaN	NaN	NaN
3120605	63	26	5	3120605	62	27	5	NaN	NaN	NaN	NaN
3120606	56	26	4	3120606	57	30	5	NaN	NaN	NaN	NaN
3120607	45	22	0	3120607	38	0	NaN	NaN	NaN	NaN	NaN
3120608	50	29	3	3120608	NaN	NaN	NaN	NaN	NaN	NaN	NaN
3120609	55	22	2	3120609	62	29	1	NaN	NaN	NaN	NaN
3120610	50	24	3	3120610	50	26	2	NaN	NaN	NaN	NaN
3120611	50	17	2	3120611	61	24	2	NaN	NaN	NaN	NaN
3120612	54	16	3	3120612	57	19	1	NaN	NaN	NaN	NaN
3120613	52	25	3	3120613	50	22	0	NaN	NaN	NaN	NaN
3120614	48	21	1	3120614	39	3	1	NaN	NaN	NaN	NaN
3120615	40	12	3	3120615	NaN	NaN	NaN	NaN	NaN	NaN	NaN
3120616	27	14	1	3120616	31	27	4	NaN	NaN	NaN	NaN
3120617	47	24	3	3120617	52	22	3	NaN	NaN	NaN	NaN
3120618	NaN	NaN	NaN	3120618	49	19	1	NaN	NaN	NaN	NaN
3120619	NaN	NaN	NaN	3120619	45	11	1	NaN	NaN	NaN	NaN
3120620	NaN	NaN	NaN	3120620	60	25	2	NaN	NaN	NaN	NaN
3120621	NaN	NaN	NaN	3120621	45	17	NaN	NaN	NaN	NaN	NaN
3120622	NaN	NaN	NaN	3120622	58	17	1	NaN	NaN	NaN	NaN
3120623	NaN	NaN	NaN	3120623	48	18	4	NaN	NaN	NaN	NaN
3120701	45	16	1	3120701	NaN	NaN	NaN	NaN	NaN	NaN	NaN
3120702	54	23	1	3120702	61	26	1	NaN	NaN	NaN	NaN
3120703	46	14	3	3120703	49	17	3	NaN	NaN	NaN	NaN
3120704	46	19	2	3120704	41	10	NaN	NaN	NaN	NaN	NaN
3120705	59	26	2	3120705	57	21	3	NaN	NaN	NaN	NaN
3120706	50	5	3	3120706	45	5	NaN	NaN	NaN	NaN	NaN
3120707	41	15	0	3120707	NaN	NaN	NaN	NaN	NaN	NaN	NaN
3120708	48	16	1	3120708	45	17	NaN	NaN	NaN	NaN	NaN
3120709	52	24	2	3120709	57	29	3	NaN	NaN	NaN	NaN
3120710	56	25	2	3120710	62	22	2	NaN	NaN	NaN	NaN
3120711	45	14	0	3120711	NaN	NaN	NaN	NaN	NaN	NaN	NaN
3120712	52	21	2	3120712	64	22	2	NaN	NaN	NaN	NaN
3120713	46	15	2	3120713	45	NaN	NaN	NaN	NaN	NaN	NaN
3120714	40	7	0	3120714	NaN	NaN	NaN	NaN	NaN	NaN	NaN
3120715	52	22	1	3120715	59	28	NaN	NaN	NaN	NaN	NaN
3120716	54	7	2	3120716	39	NaN	NaN	NaN	NaN	NaN	NaN
3120717	51	13	4	3120717	50	27	NaN	NaN	NaN	NaN	NaN
3120718	52	16	3	3120718	62	23	2	NaN	NaN	NaN	NaN
3120719	50	13	0	3120719	43	0	NaN	NaN	NaN	NaN	NaN
3120801	53	23	1	3120801	56	20	2	NaN	NaN	NaN	NaN
3120802	51	23	1	3120802	53	27	4	NaN	NaN	NaN	NaN
3120803	56	24	4	3120803	54	26	3	NaN	NaN	NaN	NaN
3120804	48	18	2	3120804	NaN	NaN	NaN	NaN	NaN	NaN	NaN
3120805	56	17	2	3120805	54	22	4	NaN	NaN	NaN	NaN
3120806	57	30	3	3120806	48	28	4	NaN	NaN	NaN	NaN
3120807	51	24	2	3120807	43	18	1	NaN	NaN	NaN	NaN
3120808	50	24	2	3120808	63	23	2	NaN	NaN	NaN	NaN
3120809	42	22	2	3120809	45	21	0	NaN	NaN	NaN	NaN
3120810	54	25	2	3120810	48	27	4	NaN	NaN	NaN	NaN
3120811	50	21	2	3120811	58	26	NaN	NaN	NaN	NaN	NaN
3120812	59	26	3	3120812	61	26	4	NaN	NaN	NaN	NaN
3120813	60	26	3	3120813	63	26	4	NaN	NaN	NaN	NaN
3120814	63	29	4	3120814	NaN	NaN	NaN	NaN	NaN	NaN	NaN
3120815	61	26	NaN	3120815	63	27	4	NaN	NaN	NaN	NaN
3120816	45	18	1	3120816	NaN	NaN	NaN	NaN	NaN	NaN	NaN
3120817	49	25	2	3120817	52	18	4	NaN	NaN	NaN	NaN
3120818	52	25	2	3120818	55	23	2	NaN	NaN	NaN	NaN
3120819	58	23	5	3120819	59	27	4	NaN	NaN	NaN	NaN
3120820	56	26	3	3120820	56	30	3	NaN	NaN	NaN	NaN
3120821	44	21	NaN	3120821	48	0	NaN	NaN	NaN	NaN	NaN
3120822	50	19	0	3120822	48	16	0	NaN	NaN	NaN	NaN
3120823	45	16	1	3120823	NaN	NaN	NaN	NaN	NaN	NaN	NaN
3120824	52	24	5	3120824	59	19	6	NaN	NaN	NaN	NaN
3120825	49	20	2	3120825	39	19	1	NaN	NaN	NaN	NaN
3120826	45	24	1	3120826	47	22	0	NaN	NaN	NaN	NaN
3120827	61	23	2	3120827	63	25	1	NaN	NaN	NaN	NaN
3120828	49	24	1	3120828	40	0	NaN	NaN	NaN	NaN	NaN
3120829	48	NaN	NaN	3120829	47	14	1	NaN	NaN	NaN	NaN
3120830	NaN	NaN	NaN	3120830	43	23	0	NaN	NaN	NaN	NaN
3140101	57	23	2	3140101	60	27	0	NaN	NaN	NaN	NaN
3140102	54	19	0	3140102	NaN	NaN	NaN	NaN	NaN	NaN	NaN
3140103	52	26	2	3140103	57	23	2	NaN	NaN	NaN	NaN
3140104	59	17	1	3140104	61	25	0	NaN	NaN	NaN	NaN
3140105	49	25	2	3140105	49	31	0	NaN	NaN	NaN	NaN
3140106	50	23	NaN	3140106	51	23	0	NaN	NaN	NaN	NaN
3140107	55	26	0	3140107	58	32	5	NaN	NaN	NaN	NaN
3140108	54	27	2	3140108	50	26	3	NaN	NaN	NaN	NaN
3140109	42	27	1	3140109	51	22	1	NaN	NaN	NaN	NaN
3140110	63	31	3	3140110	64	32	6	NaN	NaN	NaN	NaN
3140111	49	26	1	3140111	50	28	0	NaN	NaN	NaN	NaN
3140112	51	27	2	3140112	50	25	0	NaN	NaN	NaN	NaN
3140113	53	27	0	3140113	59	33	6	NaN	NaN	NaN	NaN
3140114	51	23	0	3140114	55	22	1	NaN	NaN	NaN	NaN
3140115	58	27	3	3140115	65	28	6	NaN	NaN	NaN	NaN
3140116	51	22	0	3140116	50	23	0	NaN	NaN	NaN	NaN
3140117	49	26	2	3140117	55	27	4	NaN	NaN	NaN	NaN
3140118	52	21	0	3140118	54	28	4	NaN	NaN	NaN	NaN
3140119	60	26	0	3140119	55	29	3	NaN	NaN	NaN	NaN
3140120	45	21	0	3140120	51	26	1	NaN	NaN	NaN	NaN
3140121	51	25	2	3140121	53	27	1	NaN	NaN	NaN	NaN
3140122	56	25	3	3140122	56	23	2	NaN	NaN	NaN	NaN
3140123	56	30	4	3140123	58	29	3	NaN	NaN	NaN	NaN
3140124	51	27	1	3140124	51	6	2	NaN	NaN	NaN	NaN
3140125	52	31	3	3140125	59	29	4	NaN	NaN	NaN	NaN
3140126	53	25	3	3140126	55	23	2	NaN	NaN	NaN	NaN
3140127	46	26	1	3140127	48	28	3	NaN	NaN	NaN	NaN
3140128	55	30	1	3140128	62	31	4	NaN	NaN	NaN	NaN
3140129	47	26	1	3140129	60	28	0	NaN	NaN	NaN	NaN
3140130	55	25	NaN	3140130	62	28	0	NaN	NaN	NaN	NaN
3140131	59	24	NaN	3140131	NaN	NaN	NaN	NaN	NaN	NaN	NaN
3140132	NaN	NaN	NaN	3140132	51	30	2	NaN	NaN	NaN	NaN
3140201	47	21	0	3140201	55	24	0	NaN	NaN	NaN	NaN
3140202	46	19	1	3140202	51	21	2	NaN	NaN	NaN	NaN
3140203	58	19	3	3140203	58	25	4	NaN	NaN	NaN	NaN
3140204	44	23	1	3140204	45	26	1	NaN	NaN	NaN	NaN
3140205	48	17	2	3140205	52	24	3	NaN	NaN	NaN	NaN
3140206	51	23	1	3140206	43	21	0	NaN	NaN	NaN	NaN
3140207	43	9	3	3140207	46	17	1	NaN	NaN	NaN	NaN
3140208	49	19	0	3140208	45	20	1	NaN	NaN	NaN	NaN
3140209	42	15	0	3140209	44	20	1	NaN	NaN	NaN	NaN
3140210	50	24	1	3140210	54	24	3	NaN	NaN	NaN	NaN
3140211	52	23	1	3140211	55	20	2	NaN	NaN	NaN	NaN
3140212	51	21	1	3140212	52	23	0	NaN	NaN	NaN	NaN
3140213	44	5	0	3140213	49	23	2	NaN	NaN	NaN	NaN
3140214	48	21	3	3140214	50	18	4	NaN	NaN	NaN	NaN
3140215	53	26	3	3140215	52	23	NaN	NaN	NaN	NaN	NaN
3140216	47	23	1	3140216	50	27	1	NaN	NaN	NaN	NaN
3140217	43	19	4	3140217	53	24	4	NaN	NaN	NaN	NaN
3140218	56	21	0	3140218	62	25	2	NaN	NaN	NaN	NaN
3140219	NaN	NaN	NaN	3140219	50	24	2	NaN	NaN	NaN	NaN
3170101	57	26	1	3170101	52	27	1	NaN	NaN	NaN	NaN
3170102	65	31	4	3170102	65	32	4	NaN	NaN	NaN	NaN
3170103	51	29	2	3170103	NaN	NaN	NaN	NaN	NaN	NaN	NaN
3170104	53	23	3	3170104	NaN	NaN	NaN	NaN	NaN	NaN	NaN
3170105	47	30	0	3170105	55	26	3	NaN	NaN	NaN	NaN
3170106	48	30	1	3170106	51	31	4	NaN	NaN	NaN	NaN
3170107	52	31	3	3170107	58	27	4	NaN	NaN	NaN	NaN
3170108	54	29	1	3170108	NaN	NaN	NaN	NaN	NaN	NaN	NaN
3170109	57	34	1	3170109	56	26	2	NaN	NaN	NaN	NaN
3170110	49	29	3	3170110	50	30	5	NaN	NaN	NaN	NaN
3170111	58	29	2	3170111	58	30	0	NaN	NaN	NaN	NaN
3170112	55	26	1	3170112	NaN	NaN	NaN	NaN	NaN	NaN	NaN
3170113	46	30	4	3170113	46	31	2	NaN	NaN	NaN	NaN
3170114	55	33	1	3170114	56	33	3	NaN	NaN	NaN	NaN
3170115	49	33	2	3170115	52	29	1	NaN	NaN	NaN	NaN
3170116	55	26	1	3170116	NaN	NaN	NaN	NaN	NaN	NaN	NaN
3170117	55	29	2	3170117	56	27	3	NaN	NaN	NaN	NaN
3170118	65	30	6	3170118	64	32	6	NaN	NaN	NaN	NaN
3170119	43	21	1	3170119	NaN	NaN	NaN	NaN	NaN	NaN	NaN
3170120	38	21	1	3170120	NaN	NaN	NaN	NaN	NaN	NaN	NaN
3170201	53	30	2	3170201	NaN	NaN	NaN	NaN	NaN	NaN	NaN
3170202	55	29	2	3170202	52	29	3	NaN	NaN	NaN	NaN
3170203	54	24	1	3170203	54	29	1	NaN	NaN	NaN	NaN
3170204	49	27	2	3170204	51	31	3	NaN	NaN	NaN	NaN
3170205	49	22	1	3170205	51	26	3	NaN	NaN	NaN	NaN
3170206	57	27	2	3170206	56	27	2	NaN	NaN	NaN	NaN
3170207	55	29	5	3170207	58	29	2	NaN	NaN	NaN	NaN
3170208	50	24	2	3170208	50	30	2	NaN	NaN	NaN	NaN
3170209	52	25	0	3170209	55	29	1	NaN	NaN	NaN	NaN
3170210	52	22	3	3170210	55	32	1	NaN	NaN	NaN	NaN
3170211	48	24	1	3170211	50	23	0	NaN	NaN	NaN	NaN
3170212	56	27	2	3170212	56	28	1	NaN	NaN	NaN	NaN
3170213	53	26	4	3170213	55	27	5	NaN	NaN	NaN	NaN
3170214	50	25	1	3170214	55	33	1	NaN	NaN	NaN	NaN
3170215	48	24	2	3170215	49	32	4	NaN	NaN	NaN	NaN
3170216	58	25	2	3170216	60	30	1	NaN	NaN	NaN	NaN
3170217	50	27	0	3170217	50	24	5	NaN	NaN	NaN	NaN
3170218	53	30	1	3170218	49	28	3	NaN	NaN	NaN	NaN
3170219	55	26	0	3170219	57	26	5	NaN	NaN	NaN	NaN
3170220	54	28	1	3170220	56	24	4	NaN	NaN	NaN	NaN
3170221	51	20	0	3170221	54	23	1	NaN	NaN	NaN	NaN
3170222	54	25	2	3170222	51	24	2	NaN	NaN	NaN	NaN
3180101	58	24	3	3180101	60	31	3	3180101	64	29	3
3180102	62	28	4	3180102	63	30	2	3180102	60	28	3
3180103	57	22	2	3180103	59	22	2	3180103	56	29	3
3180104	48	21	1	3180104	55	25	0	3180104	51	27	4
3180105	57	23	0	3180105	61	23	2	3180105	57	25	2
3180106	45	26	2	3180106	52	20	2	3180106	47	27	1
3180107	55	21	1	3180107	56	23	2	3180107	55	27	3
3180108	52	22	1	3180108	57	24	3	3180108	56	23	5
3180109	48	21	0	3180109	53	25	3	3180109	56	22	0
3180110	53	26	3	3180110	57	24	1	3180110	54	26	3
3180111	42	22	2	3180111	49	26	2	3180111	50	26	3
3180112	50	22	2	3180112	53	20	2	3180112	47	24	4
3180113	45	20	3	3180113	52	26	3	3180113	46	18	1
3180114	38	23	3	3180114	48	22	2	3180114	47	28	2
3180115	51	21	0	3180115	61	22	4	3180115	NaN	NaN	NaN
3180116	46	18	0	3180116	53	19	1	3180116	52	23	4
3180117	52	17	1	3180117	50	24	3	3180117	NaN	NaN	NaN
3180118	56	23	2	3180118	58	25	3	3180118	57	23	5
3180119	49	21	1	3180119	54	26	1	3180119	54	24	2
3180120	56	21	1	3180120	57	31	3	3180120	54	23	4
3180121	50	11	1	3180121	51	18	1	3180121	50	18	1
3180122	49	23	2	3180122	52	24	1	3180122	NaN	NaN	NaN
3180123	48	13	2	3180123	59	19	4	3180123	NaN	NaN	NaN
3180201	51	25	3	3180201	61	28	3	3180201	NaN	NaN	NaN
3180202	52	26	1	3180202	49	28	3	3180202	56	25	3
3180203	53	23	3	3180203	53	22	5	3180203	56	24	5
3180204	55	22	0	3180204	56	23	4	3180204	58	22	2
3180205	53	19	4	3180205	56	17	3	3180205	55	22	2
3180206	33	30	2	3180206	30	30	1	3180206	35	31	1
3180207	52	27	1	3180207	54	27	2	3180207	51	27	4
3180208	52	23	3	3180208	49	26	2	3180208	49	26	1
3180209	38	21	3	3180209	37	24	2	3180209	36	26	2
3180210	46	17	3	3180210	53	29	1	3180210	56	30	2
3180211	49	20	4	3180211	59	23	2	3180211	55	25	4
3180212	52	23	3	3180212	52	20	0	3180212	NaN	NaN	NaN
3180213	46	19	3	3180213	50	21	1	3180213	48	28	1
3180214	44	21	3	3180214	47	27	4	3180214	52	27	2
3180215	54	25	2	3180215	57	25	4	3180215	NaN	NaN	NaN
3180216	51	25	2	3180216	57	29	2	3180216	50	22	4
3180217	44	28	2	3180217	55	31	2	3180217	44	28	2
3180218	56	24	1	3180218	NaN	NaN	NaN	3180218	50	28	2
3180219	43	26	3	3180219	49	22	1	3180219	54	28	2
3180220	45	25	2	3180220	54	26	2	3180220	57	27	3
3180221	49	25	4	3180221	53	27	2	3180221	53	27	4
3180222	NaN	NaN	NaN	3180222	47	25	2	3180222	47	27	3
3180223	NaN	NaN	NaN	3180223	NaN	NaN	NaN	3180223	47	19	1
3190101	57	25	1	3190101	59	23	2	3190101	65	26	2
3190102	56	28	4	3190102	61	30	4	3190102	60	33	4
3190103	54	22	0	3190103	55	25	2	3190103	54	27	1
3190104	54	27	3	3190104	60	29	3	3190104	63	28	2
3190105	61	25	0	3190105	60	26	4	3190105	64	26	4
3190106	51	29	2	3190106	50	30	3	3190106	51	29	4
3190107	55	22	2	3190107	64	25	1	3190107	NaN	NaN	NaN
3190108	52	23	2	3190108	45	19	NaN	3190108	45	22	NaN
3190109	25	20	0	3190109	28	22	0	3190109	19	24	2
3190110	46	22	2	3190110	51	20	4	3190110	53	23	2
3190111	48	27	2	3190111	54	32	3	3190111	52	32	3
3190112	48	22	1	3190112	50	24	NaN	3190112	54	24	0
3190113	49	23	2	3190113	51	24	2	3190113	54	20	2
3190114	47	25	0	3190114	58	29	1	3190114	56	26	1
3190115	63	27	2	3190115	60	28	1	3190115	62	25	3
3190116	57	22	3	3190116	59	21	1	3190116	58	26	1
3190117	49	24	3	3190117	55	30	2	3190117	56	29	0
3190118	43	23	3	3190118	41	27	1	3190118	39	27	3
3190119	26	20	1	3190119	17	23	0	3190119	22	26	1
3190120	57	24	3	3190120	56	26	3	3190120	58	30	4
3190121	48	23	1	3190121	51	23	0	3190121	NaN	NaN	NaN
3190122	57	24	0	3190122	60	27	1	3190122	NaN	NaN	NaN
3190123	55	24	1	3190123	55	28	0	3190123	NaN	NaN	NaN
3190124	57	28	2	3190124	45	26	0	3190124	52	29	1
3190125	55	25	2	3190125	56	25	1	3190125	NaN	NaN	NaN
3190126	35	20	3	3190126	29	23	2	3190126	36	22	4
3190127	45	23	2	3190127	NaN	NaN	NaN	3190127	59	26	3
3190128	NaN	NaN	NaN	3190128	57	12	1	3190128	57	24	2
3190201	54	21	1	3190201	48	23	2	3190201	46	23	1
3190202	56	23	2	3190202	49	26	2	3190202	50	22	1
3190203	49	24	2	3190203	48	25	5	3190203	46	23	3
3190204	55	22	3	3190204	NaN	NaN	NaN	3190204	NaN	NaN	NaN
3190205	44	18	2	3190205	50	17	2	3190205	48	22	NaN
3190206	50	18	2	3190206	52	18	1	3190206	42	12	NaN
3190207	45	17	2	3190207	43	20	3	3190207	NaN	NaN	NaN
3190208	47	17	0	3190208	50	24	2	3190208	51	23	1
3190209	45	12	2	3190209	48	22	1	3190209	46	14	1
3190210	45	21	1	3190210	52	22	NaN	3190210	57	20	0
3190211	57	21	3	3190211	55	20	1	3190211	51	17	0
3190212	48	20	3	3190212	54	24	1	3190212	49	21	NaN
3190213	47	21	2	3190213	55	21	0	3190213	NaN	NaN	NaN
3190214	49	24	1	3190214	56	25	1	3190214	57	27	3
3190215	54	23	3	3190215	52	21	2	3190215	NaN	NaN	NaN
3190216	48	25	1	3190216	47	24	2	3190216	46	23	2
3190217	47	21	2	3190217	57	20	0	3190217	61	27	0
3190218	49	20	1	3190218	48	19	2	3190218	52	18	1
3190219	46	17	1	3190219	48	18	3	3190219	48	18	4
3190220	48	18	2	3190220	51	20	2	3190220	NaN	NaN	NaN
3190221	53	24	2	3190221	52	30	2	3190221	58	27	2
3190222	46	19	3	3190222	55	25	0	3190222	54	21	2
3190223	NaN	NaN	NaN	3190223	58	26	2	3190223	56	29	0
3190224	NaN	NaN	NaN	3190224	49	25	0	3190224	55	22	NaN
3190225	NaN	NaN	NaN	3190225	NaN	NaN	NaN	3190225	46	24	3
3190301	54	24	2	3190301	54	21	2	3190301	57	24	2
3190302	53	25	2	3190302	NaN	NaN	NaN	3190302	54	31	2
3190303	58	22	5	3190303	62	28	5	3190303	62	27	5
3190304	53	26	2	3190304	55	30	2	3190304	51	34	3
3190305	50	23	3	3190305	51	27	3	3190305	56	26	3
3190306	63	27	3	3190306	63	30	3	3190306	62	30	2
3190307	40	25	3	3190307	44	26	1	3190307	42	21	2
3190308	53	28	3	3190308	54	28	3	3190308	56	27	2
3190309	52	25	0	3190309	57	25	1	3190309	56	29	2
3190310	59	25	3	3190310	58	25	2	3190310	57	20	5
3190311	49	20	2	3190311	48	23	0	3190311	52	23	2
3190312	53	21	4	3190312	56	29	4	3190312	56	24	3
3190313	46	24	1	3190313	47	30	2	3190313	53	28	2
3190314	55	26	2	3190314	57	28	2	3190314	50	29	4
3190315	54	23	3	3190315	54	28	3	3190315	57	28	1
3190316	40	16	1	3190316	44	22	3	3190316	43	22	2
3190317	47	23	1	3190317	56	26	4	3190317	53	27	2
3190318	55	19	2	3190318	51	21	3	3190318	44	19	0
3190319	52	23	1	3190319	57	28	4	3190319	55	25	3
3190320	52	23	4	3190320	62	24	3	3190320	60	19	5
3190321	52	21	1	3190321	59	24	3	3190321	56	26	1
3190322	52	20	4	3190322	52	27	4	3190322	51	25	2
3190323	51	17	2	3190323	54	24	3	3190323	50	27	4
3190324	55	23	3	3190324	58	27	2	3190324	57	27	2
3190325	57	25	2	3190325	57	28	0	3190325	61	24	1
3190326	52	16	3	3190326	51	25	0	3190326	48	21	2
3190327	40	20	1	3190327	37	21	2	3190327	45	24	2
3190328	53	30	3	3190328	53	31	5	3190328	44	30	3
3200101	56	30	2	3200101	59	31	4	NaN	NaN	NaN	NaN
3200102	53	25	1	3200102	58	27	2	NaN	NaN	NaN	NaN
3200103	52	22	2	3200103	48	25	1	NaN	NaN	NaN	NaN
3200104	57	26	3	3200104	59	28	3	NaN	NaN	NaN	NaN
3200105	60	25	1	3200105	60	26	2	NaN	NaN	NaN	NaN
3200106	53	20	2	3200106	55	28	1	NaN	NaN	NaN	NaN
3200107	53	26	2	3200107	52	30	2	NaN	NaN	NaN	NaN
3200108	55	24	1	3200108	56	26	3	NaN	NaN	NaN	NaN
3200109	55	22	2	3200109	54	29	5	NaN	NaN	NaN	NaN
3200110	47	26	1	3200110	55	28	2	NaN	NaN	NaN	NaN
3200111	56	25	0	3200111	53	26	2	NaN	NaN	NaN	NaN
3200112	56	27	2	3200112	58	28	0	NaN	NaN	NaN	NaN
3200113	47	19	3	3200113	48	26	3	NaN	NaN	NaN	NaN
3200114	50	23	3	3200114	53	23	3	NaN	NaN	NaN	NaN
3200115	50	25	4	3200115	48	25	4	NaN	NaN	NaN	NaN
3200201	55	31	2	3200201	62	28	3	NaN	NaN	NaN	NaN
3200202	55	31	0	3200202	61	29	3	NaN	NaN	NaN	NaN
3200203	53	26	1	3200203	55	24	1	NaN	NaN	NaN	NaN
3200204	59	27	1	3200204	62	29	3	NaN	NaN	NaN	NaN
3200205	47	29	1	3200205	55	27	0	NaN	NaN	NaN	NaN
3200206	55	24	1	3200206	62	15	NaN	NaN	NaN	NaN	NaN
3200207	48	27	1	3200207	50	26	2	NaN	NaN	NaN	NaN
3200208	47	28	2	3200208	NaN	NaN	NaN	NaN	NaN	NaN	NaN
3200209	53	26	0	3200209	NaN	NaN	NaN	NaN	NaN	NaN	NaN
3200210	45	27	1	3200210	47	18	NaN	NaN	NaN	NaN	NaN
3200211	47	24	1	3200211	54	19	NaN	NaN	NaN	NaN	NaN
3200212	43	29	2	3200212	53	30	2	NaN	NaN	NaN	NaN
3200213	NaN	NaN	NaN	3200213	45	NaN	NaN	NaN	NaN	NaN	NaN
3230101	49	23	2	3230101	53	30	3	NaN	NaN	NaN	NaN
3230102	49	20	3	3230102	52	22	2	NaN	NaN	NaN	NaN
3230103	46	23	0	3230103	NaN	NaN	NaN	NaN	NaN	NaN	NaN
3230104	55	20	0	3230104	59	19	0	NaN	NaN	NaN	NaN
3230105	49	14	1	3230105	39	20	0	NaN	NaN	NaN	NaN
3230106	58	28	1	3230106	NaN	NaN	NaN	NaN	NaN	NaN	NaN
3230107	35	27	2	3230107	51	21	1	NaN	NaN	NaN	NaN
3230108	60	27	3	3230108	52	24	1	NaN	NaN	NaN	NaN
3230109	50	26	0	3230109	53	29	3	NaN	NaN	NaN	NaN
3230110	53	19	1	3230110	NaN	NaN	NaN	NaN	NaN	NaN	NaN
3230111	53	18	2	3230111	NaN	NaN	NaN	NaN	NaN	NaN	NaN
3230112	48	20	3	3230112	NaN	NaN	NaN	NaN	NaN	NaN	NaN
3230113	49	26	1	3230113	46	10	3	NaN	NaN	NaN	NaN
3230114	54	24	1	3230114	53	25	1	NaN	NaN	NaN	NaN
3230115	53	9	2	3230115	53	23	2	NaN	NaN	NaN	NaN
3230116	49	17	1	3230116	49	18	1	NaN	NaN	NaN	NaN
3230117	45	25	3	3230117	NaN	NaN	NaN	NaN	NaN	NaN	NaN
3230118	34	22	1	3230118	42	26	1	NaN	NaN	NaN	NaN
3230201	49	25	1	3230201	60	28	3	NaN	NaN	NaN	NaN
3230202	59	26	2	3230202	59	34	4	NaN	NaN	NaN	NaN
3230203	57	25	2	3230203	56	32	5	NaN	NaN	NaN	NaN
3230204	43	21	3	3230204	56	33	4	NaN	NaN	NaN	NaN
3230205	49	21	2	3230205	56	31	3	NaN	NaN	NaN	NaN
3230206	48	27	1	3230206	61	32	4	NaN	NaN	NaN	NaN
3230207	54	22	2	3230207	57	33	3	NaN	NaN	NaN	NaN
3230208	47	19	0	3230208	61	28	2	NaN	NaN	NaN	NaN
3230209	50	18	1	3230209	57	31	3	NaN	NaN	NaN	NaN
3230210	59	22	1	3230210	63	31	4	NaN	NaN	NaN	NaN
3230211	56	26	3	3230211	61	28	4	NaN	NaN	NaN	NaN
3230212	54	21	2	3230212	58	28	5	NaN	NaN	NaN	NaN
3230213	54	23	3	3230213	NaN	NaN	NaN	NaN	NaN	NaN	NaN
3230214	58	22	1	3230214	57	32	3	NaN	NaN	NaN	NaN
3230215	NaN	NaN	NaN	3230215	51	33	3	NaN	NaN	NaN	NaN
3240101	49	23	1	3240101	50	25	1	NaN	NaN	NaN	NaN
3240102	50	26	1	3240102	45	25	3	NaN	NaN	NaN	NaN
3240103	50	28	1	3240103	59	25	1	NaN	NaN	NaN	NaN
3240104	59	27	4	3240104	63	30	3	NaN	NaN	NaN	NaN
3240105	59	25	3	3240105	54	27	1	NaN	NaN	NaN	NaN
3240106	51	20	1	3240106	52	28	2	NaN	NaN	NaN	NaN
3240107	48	23	1	3240107	47	22	1	NaN	NaN	NaN	NaN
3240108	55	26	2	3240108	56	25	3	NaN	NaN	NaN	NaN
3240109	55	28	0	3240109	54	30	3	NaN	NaN	NaN	NaN
3240110	51	28	2	3240110	57	25	2	NaN	NaN	NaN	NaN
3240111	53	23	2	3240111	NaN	NaN	NaN	NaN	NaN	NaN	NaN
3240112	51	25	1	3240112	55	25	1	NaN	NaN	NaN	NaN
3240113	52	24	1	3240113	56	26	1	NaN	NaN	NaN	NaN
3240114	50	24	4	3240114	48	25	4	NaN	NaN	NaN	NaN
3240115	49	26	2	3240115	46	27	3	NaN	NaN	NaN	NaN
3240116	49	19	3	3240116	51	26	3	NaN	NaN	NaN	NaN
3240117	61	22	2	3240117	NaN	NaN	NaN	NaN	NaN	NaN	NaN
3240118	58	24	0	3240118	62	27	3	NaN	NaN	NaN	NaN
3240119	58	30	0	3240119	56	30	4	NaN	NaN	NaN	NaN
3240120	51	22	2	3240120	51	28	3	NaN	NaN	NaN	NaN
3240121	56	29	2	3240121	NaN	NaN	NaN	NaN	NaN	NaN	NaN
3240122	29	25	3	3240122	25	30	6	NaN	NaN	NaN	NaN
3240123	NaN	NaN	NaN	3240123	60	25	2	NaN	NaN	NaN	NaN
3240201	52	17	1	3240201	49	24	1	NaN	NaN	NaN	NaN
3240202	43	20	2	3240202	45	26	3	NaN	NaN	NaN	NaN
3240203	54	26	1	3240203	55	26	1	NaN	NaN	NaN	NaN
3240204	55	25	0	3240204	65	27	2	NaN	NaN	NaN	NaN
3240205	60	21	1	3240205	51	27	3	NaN	NaN	NaN	NaN
3240206	57	23	2	3240206	59	25	5	NaN	NaN	NaN	NaN
3240207	52	19	1	3240207	57	28	2	NaN	NaN	NaN	NaN
3240208	46	23	1	3240208	48	27	1	NaN	NaN	NaN	NaN
3240209	58	26	1	3240209	60	26	2	NaN	NaN	NaN	NaN
3240210	41	27	1	3240210	44	21	1	NaN	NaN	NaN	NaN
3240211	52	28	2	3240211	54	26	1	NaN	NaN	NaN	NaN
3240212	60	23	2	3240212	NaN	NaN	NaN	NaN	NaN	NaN	NaN
3240213	47	23	3	3240213	49	23	3	NaN	NaN	NaN	NaN
3240214	45	24	1	3240214	47	27	2	NaN	NaN	NaN	NaN
3240215	48	22	1	3240215	49	25	3	NaN	NaN	NaN	NaN
3240216	59	25	1	3240216	59	27	3	NaN	NaN	NaN	NaN
3240217	54	24	2	3240217	57	23	1	NaN	NaN	NaN	NaN
3240218	41	21	2	3240218	43	26	2	NaN	NaN	NaN	NaN
3240219	53	27	1	3240219	53	27	2	NaN	NaN	NaN	NaN
3240220	51	28	3	3240220	56	24	3	NaN	NaN	NaN	NaN
3240221	53	21	1	3240221	57	29	3	NaN	NaN	NaN	NaN
3240222	58	25	1	3240222	58	24	2	NaN	NaN	NaN	NaN
3240223	47	23	2	3240223	55	27	3	NaN	NaN	NaN	NaN
3240224	60	20	1	3240224	63	21	1	NaN	NaN	NaN	NaN
3240225	54	26	1	3240225	53	28	3	NaN	NaN	NaN	NaN
3240226	56	26	0	3240226	62	27	2	NaN	NaN	NaN	NaN
3240227	42	19	3	3240227	NaN	NaN	NaN	NaN	NaN	NaN	NaN
3240228	NaN	NaN	NaN	3240228	46	15	4	NaN	NaN	NaN	NaN
3240229	NaN	NaN	NaN	3240229	52	28	1	NaN	NaN	NaN	NaN
3240230	NaN	NaN	NaN	3240230	43	23	2	NaN	NaN	NaN	NaN
3240231	NaN	NaN	NaN	3240231	46	26	2	NaN	NaN	NaN	NaN
3240301	44	23	NaN	3240301	NaN	NaN	NaN	NaN	NaN	NaN	NaN
3240302	45	22	2	3240302	NaN	NaN	NaN	NaN	NaN	NaN	NaN
3240303	51	15	1	3240303	57	21	3	NaN	NaN	NaN	NaN
3240304	60	26	3	3240304	58	22	3	NaN	NaN	NaN	NaN
3240305	50	21	3	3240305	NaN	NaN	NaN	NaN	NaN	NaN	NaN
3240306	62	17	2	3240306	63	25	2	NaN	NaN	NaN	NaN
3240307	47	20	2	3240307	45	22	3	NaN	NaN	NaN	NaN
3240308	47	19	1	3240308	48	24	2	NaN	NaN	NaN	NaN
3240309	55	25	1	3240309	NaN	NaN	NaN	NaN	NaN	NaN	NaN
3240310	51	2	2	3240310	NaN	NaN	NaN	NaN	NaN	NaN	NaN
3240311	34	15	0	3240311	39	14	NaN	NaN	NaN	NaN	NaN
3240312	38	23	1	3240312	NaN	NaN	NaN	NaN	NaN	NaN	NaN
3240313	33	16	0	3240313	NaN	NaN	NaN	NaN	NaN	NaN	NaN
3240314	37	22	2	3240314	35	26	0	NaN	NaN	NaN	NaN
3240315	41	19	1	3240315	NaN	NaN	NaN	NaN	NaN	NaN	NaN
3240316	57	21	3	3240316	NaN	NaN	NaN	NaN	NaN	NaN	NaN
3240317	42	23	0	3240317	NaN	NaN	NaN	NaN	NaN	NaN	NaN
3240318	45	20	1	3240318	NaN	NaN	NaN	NaN	NaN	NaN	NaN
3240319	NaN	NaN	NaN	3240319	43	9	4	NaN	NaN	NaN	NaN
3240320	NaN	NaN	NaN	3240320	52	18	1	NaN	NaN	NaN	NaN
3240321	NaN	NaN	NaN	3240321	54	19	1	NaN	NaN	NaN	NaN
3240322	NaN	NaN	NaN	3240322	50	25	1	NaN	NaN	NaN	NaN
3240323	NaN	NaN	NaN	3240323	43	14	1	NaN	NaN	NaN	NaN
3240324	NaN	NaN	NaN	3240324	45	23	2	NaN	NaN	NaN	NaN
3240325	NaN	NaN	NaN	3240325	39	NaN	NaN	NaN	NaN	NaN	NaN
3240326	NaN	NaN	NaN	3240326	36	27	1	NaN	NaN	NaN	NaN
3250101	45	21	0	3250101	37	16	1	NaN	NaN	NaN	NaN
3250102	49	23	0	3250102	52	27	0	NaN	NaN	NaN	NaN
3250103	45	17	1	3250103	NaN	NaN	NaN	NaN	NaN	NaN	NaN
3250104	54	24	4	3250104	55	30	5	NaN	NaN	NaN	NaN
3250105	51	15	0	3250105	52	24	3	NaN	NaN	NaN	NaN
3250106	55	26	2	3250106	54	26	2	NaN	NaN	NaN	NaN
3250107	47	21	3	3250107	47	25	3	NaN	NaN	NaN	NaN
3250108	52	23	0	3250108	52	26	2	NaN	NaN	NaN	NaN
3250109	53	11	0	3250109	58	12	2	NaN	NaN	NaN	NaN
3250110	33	23	2	3250110	33	30	1	NaN	NaN	NaN	NaN
3250111	50	26	0	3250111	54	28	3	NaN	NaN	NaN	NaN
3250112	47	24	2	3250112	50	20	3	NaN	NaN	NaN	NaN
3250113	49	24	1	3250113	55	18	1	NaN	NaN	NaN	NaN
3250114	41	22	2	3250114	44	25	4	NaN	NaN	NaN	NaN
3250115	54	22	0	3250115	NaN	NaN	NaN	NaN	NaN	NaN	NaN
3250116	56	26	3	3250116	55	23	5	NaN	NaN	NaN	NaN
3250117	51	17	2	3250117	48	17	3	NaN	NaN	NaN	NaN
3250118	43	16	1	3250118	46	18	2	NaN	NaN	NaN	NaN
3250119	49	20	1	3250119	54	27	2	NaN	NaN	NaN	NaN
3250120	47	23	1	3250120	51	19	3	NaN	NaN	NaN	NaN
3250121	50	26	4	3250121	55	25	2	NaN	NaN	NaN	NaN
3250122	56	22	2	3250122	56	27	2	NaN	NaN	NaN	NaN
3250123	61	24	3	3250123	59	26	4	NaN	NaN	NaN	NaN
3250124	55	23	1	3250124	55	26	2	NaN	NaN	NaN	NaN
3250125	53	23	1	3250125	55	23	2	NaN	NaN	NaN	NaN
3250126	52	28	3	3250126	58	30	5	NaN	NaN	NaN	NaN
3250127	53	26	1	3250127	52	22	1	NaN	NaN	NaN	NaN
3250128	53	17	1	3250128	40	28	2	NaN	NaN	NaN	NaN
3250129	49	12	2	3250129	NaN	NaN	NaN	NaN	NaN	NaN	NaN
3250130	57	19	1	3250130	58	26	1	NaN	NaN	NaN	NaN
3250201	50	24	3	3250201	50	22	2	NaN	NaN	NaN	NaN
3250202	48	6	3	3250202	47	28	2	NaN	NaN	NaN	NaN
3250203	39	9	1	3250203	41	21	6	NaN	NaN	NaN	NaN
3250204	55	24	2	3250204	56	25	2	NaN	NaN	NaN	NaN
3250205	45	17	3	3250205	49	20	1	NaN	NaN	NaN	NaN
3250206	45	16	2	3250206	44	26	1	NaN	NaN	NaN	NaN
3250207	53	27	1	3250207	54	26	2	NaN	NaN	NaN	NaN
3250208	47	19	1	3250208	52	24	1	NaN	NaN	NaN	NaN
3250209	44	25	1	3250209	44	19	2	NaN	NaN	NaN	NaN
3250210	55	12	2	3250210	49	28	3	NaN	NaN	NaN	NaN
3250211	48	21	4	3250211	49	27	2	NaN	NaN	NaN	NaN
3250212	39	15	2	3250212	43	20	2	NaN	NaN	NaN	NaN
3250213	59	20	1	3250213	57	24	0	NaN	NaN	NaN	NaN
3250214	44	16	1	3250214	53	20	2	NaN	NaN	NaN	NaN
3250215	46	18	1	3250215	35	22	1	NaN	NaN	NaN	NaN
3250216	50	17	3	3250216	49	26	2	NaN	NaN	NaN	NaN
3250217	43	21	2	3250217	42	22	3	NaN	NaN	NaN	NaN
3250218	49	20	2	3250218	51	26	3	NaN	NaN	NaN	NaN
3250219	29	17	1	3250219	32	11	1	NaN	NaN	NaN	NaN
3250220	46	20	2	3250220	52	24	3	NaN	NaN	NaN	NaN
3250221	49	14	1	3250221	53	23	3	NaN	NaN	NaN	NaN
3250222	47	15	0	3250222	49	27	4	NaN	NaN	NaN	NaN
3250223	42	16	0	3250223	45	14	2	NaN	NaN	NaN	NaN
3250224	56	25	4	3250224	48	27	1	NaN	NaN	NaN	NaN
3250225	49	18	1	3250225	55	22	4	NaN	NaN	NaN	NaN
3250226	46	20	0	3250226	39	18	1	NaN	NaN	NaN	NaN
3250227	48	24	2	3250227	49	29	1	NaN	NaN	NaN	NaN
3250228	42	16	0	3250228	49	21	1	NaN	NaN	NaN	NaN
3250229	NaN	NaN	NaN	3250229	52	22	1	NaN	NaN	NaN	NaN
3250230	NaN	NaN	NaN	3250230	50	21	1	NaN	NaN	NaN	NaN
3250301	51	21	NaN	3250301	55	29	4	NaN	NaN	NaN	NaN
3250302	52	25	1	3250302	52	27	3	NaN	NaN	NaN	NaN
3250303	56	28	4	3250303	50	27	2	NaN	NaN	NaN	NaN
3250304	49	25	1	3250304	53	21	4	NaN	NaN	NaN	NaN
3250305	54	27	NaN	3250305	59	30	2	NaN	NaN	NaN	NaN
3250306	48	22	1	3250306	54	23	2	NaN	NaN	NaN	NaN
3250307	52	29	4	3250307	61	26	4	NaN	NaN	NaN	NaN
3250308	59	29	4	3250308	57	27	2	NaN	NaN	NaN	NaN
3250309	58	24	NaN	3250309	51	24	0	NaN	NaN	NaN	NaN
3250310	59	21	NaN	3250310	NaN	NaN	NaN	NaN	NaN	NaN	NaN
3250311	51	22	4	3250311	55	29	2	NaN	NaN	NaN	NaN
3250312	51	26	NaN	3250312	NaN	NaN	NaN	NaN	NaN	NaN	NaN
3250313	50	21	3	3250313	49	26	3	NaN	NaN	NaN	NaN
3250314	56	24	2	3250314	53	24	2	NaN	NaN	NaN	NaN
3250315	63	25	4	3250315	58	24	0	NaN	NaN	NaN	NaN
3250316	56	29	1	3250316	52	26	1	NaN	NaN	NaN	NaN
3250317	52	28	1	3250317	54	26	2	NaN	NaN	NaN	NaN
3250318	59	22	NaN	3250318	51	28	3	NaN	NaN	NaN	NaN
3250319	48	22	2	3250319	50	23	2	NaN	NaN	NaN	NaN
3250320	63	20	NaN	3250320	59	29	2	NaN	NaN	NaN	NaN
3250321	43	21	3	3250321	49	29	3	NaN	NaN	NaN	NaN
3250322	60	27	4	3250322	58	28	0	NaN	NaN	NaN	NaN
3250323	54	23	3	3250323	47	24	4	NaN	NaN	NaN	NaN
3250324	57	25	1	3250324	51	26	3	NaN	NaN	NaN	NaN
3250325	59	28	3	3250325	59	27	2	NaN	NaN	NaN	NaN
3250326	53	20	NaN	3250326	52	26	2	NaN	NaN	NaN	NaN
3250327	49	21	4	3250327	52	25	3	NaN	NaN	NaN	NaN
3250328	NaN	NaN	NaN	3250328	53	25	3	NaN	NaN	NaN	NaN
3250401	43	15	0	3250401	43	20	2	NaN	NaN	NaN	NaN
3250402	48	20	0	3250402	48	23	0	NaN	NaN	NaN	NaN
3250403	45	22	0	3250403	49	27	0	NaN	NaN	NaN	NaN
3250404	44	20	1	3250404	45	24	1	NaN	NaN	NaN	NaN
3250405	51	21	1	3250405	46	25	2	NaN	NaN	NaN	NaN
3250406	54	25	4	3250406	52	30	4	NaN	NaN	NaN	NaN
3250407	47	22	2	3250407	47	22	1	NaN	NaN	NaN	NaN
3250408	58	23	1	3250408	57	26	3	NaN	NaN	NaN	NaN
3250409	50	26	1	3250409	52	22	1	NaN	NaN	NaN	NaN
3250410	46	23	5	3250410	48	25	3	NaN	NaN	NaN	NaN
3250411	42	19	1	3250411	NaN	NaN	NaN	NaN	NaN	NaN	NaN
3250412	41	17	2	3250412	44	23	1	NaN	NaN	NaN	NaN
3250413	41	18	2	3250413	52	20	0	NaN	NaN	NaN	NaN
3250414	45	6	1	3250414	47	25	1	NaN	NaN	NaN	NaN
3250415	48	8	3	3250415	NaN	NaN	NaN	NaN	NaN	NaN	NaN
3250416	49	20	0	3250416	51	25	2	NaN	NaN	NaN	NaN
3250417	49	22	1	3250417	50	22	3	NaN	NaN	NaN	NaN
3250418	48	21	1	3250418	49	25	1	NaN	NaN	NaN	NaN
3250419	50	25	0	3250419	54	22	2	NaN	NaN	NaN	NaN
3250420	45	16	2	3250420	46	17	1	NaN	NaN	NaN	NaN
3250421	43	7	2	3250421	NaN	NaN	NaN	NaN	NaN	NaN	NaN
3250422	45	17	4	3250422	47	12	1	NaN	NaN	NaN	NaN
3250423	52	27	1	3250423	51	27	5	NaN	NaN	NaN	NaN
3250424	53	23	5	3250424	46	22	1	NaN	NaN	NaN	NaN
3250425	46	17	1	3250425	50	20	2	NaN	NaN	NaN	NaN
3250426	48	21	3	3250426	46	23	1	NaN	NaN	NaN	NaN
3250427	57	24	0	3250427	56	27	1	NaN	NaN	NaN	NaN
3250428	NaN	NaN	NaN	3250428	45	17	2	NaN	NaN	NaN	NaN
3250429	NaN	NaN	NaN	3250429	48	24	1	NaN	NaN	NaN	NaN
3250430	NaN	NaN	NaN	3250430	46	21	2	NaN	NaN	NaN	NaN
3270101	47	26	1	3270101	53	24	2	NaN	NaN	NaN	NaN
3270102	60	22	4	3270102	60	30	3	NaN	NaN	NaN	NaN
3270103	45	20	0	3270103	43	27	1	NaN	NaN	NaN	NaN
3270104	55	25	3	3270104	61	27	5	NaN	NaN	NaN	NaN
3270105	51	21	1	3270105	51	21	1	NaN	NaN	NaN	NaN
3270106	49	27	2	3270106	55	30	4	NaN	NaN	NaN	NaN
3270107	55	25	2	3270107	59	24	2	NaN	NaN	NaN	NaN
3270108	54	27	1	3270108	55	24	3	NaN	NaN	NaN	NaN
3270109	52	26	5	3270109	NaN	NaN	NaN	NaN	NaN	NaN	NaN
3270110	53	22	1	3270110	46	30	4	NaN	NaN	NaN	NaN
3270111	56	24	1	3270111	44	24	2	NaN	NaN	NaN	NaN
3270112	55	27	2	3270112	49	27	2	NaN	NaN	NaN	NaN
3270113	53	24	4	3270113	63	26	4	NaN	NaN	NaN	NaN
3270114	54	28	1	3270114	17	21	1	NaN	NaN	NaN	NaN
3270115	54	27	2	3270115	56	25	2	NaN	NaN	NaN	NaN
3270116	53	30	2	3270116	57	26	3	NaN	NaN	NaN	NaN
3270117	54	26	2	3270117	59	30	2	NaN	NaN	NaN	NaN
3270118	60	30	3	3270118	NaN	NaN	NaN	NaN	NaN	NaN	NaN
3270119	58	24	3	3270119	56	27	2	NaN	NaN	NaN	NaN
3270120	60	30	4	3270120	61	34	4	NaN	NaN	NaN	NaN
3270121	49	25	0	3270121	46	28	1	NaN	NaN	NaN	NaN
3270122	27	24	2	3270122	35	24	4	NaN	NaN	NaN	NaN
3270123	47	26	2	3270123	45	28	2	NaN	NaN	NaN	NaN
3270124	52	25	2	3270124	55	24	3	NaN	NaN	NaN	NaN
3270125	50	21	1	3270125	49	26	2	NaN	NaN	NaN	NaN
3270126	57	24	1	3270126	58	28	1	NaN	NaN	NaN	NaN
3270127	55	29	4	3270127	56	27	1	NaN	NaN	NaN	NaN
3270128	30	14	0	3270128	15	7	1	NaN	NaN	NaN	NaN
3270129	55	26	1	3270129	60	30	4	NaN	NaN	NaN	NaN
3270130	48	27	2	3270130	44	27	3	NaN	NaN	NaN	NaN
3270131	51	20	2	3270131	56	28	3	NaN	NaN	NaN	NaN
3270132	NaN	NaN	NaN	3270132	57	29	2	NaN	NaN	NaN	NaN
3270133	NaN	NaN	NaN	3270133	60	25	3	NaN	NaN	NaN	NaN
3270201	51	21	2	3270201	NaN	NaN	NaN	NaN	NaN	NaN	NaN
3270202	53	17	0	3270202	52	27	2	NaN	NaN	NaN	NaN
3270203	51	23	2	3270203	53	28	2	NaN	NaN	NaN	NaN
3270204	50	24	4	3270204	NaN	NaN	NaN	NaN	NaN	NaN	NaN
3270205	53	24	3	3270205	NaN	NaN	NaN	NaN	NaN	NaN	NaN
3270206	34	23	1	3270206	NaN	NaN	NaN	NaN	NaN	NaN	NaN
3270207	51	22	2	3270207	45	24	1	NaN	NaN	NaN	NaN
3270208	50	24	3	3270208	54	25	4	NaN	NaN	NaN	NaN
3270209	52	20	1	3270209	37	21	1	NaN	NaN	NaN	NaN
3270210	45	26	3	3270210	44	29	3	NaN	NaN	NaN	NaN
3270211	46	20	1	3270211	46	21	2	NaN	NaN	NaN	NaN
3270212	55	31	2	3270212	50	24	2	NaN	NaN	NaN	NaN
3270213	50	27	1	3270213	49	22	1	NaN	NaN	NaN	NaN
3270214	41	19	0	3270214	52	24	2	NaN	NaN	NaN	NaN
3270215	53	26	2	3270215	55	28	3	NaN	NaN	NaN	NaN
3270216	40	18	0	3270216	NaN	NaN	NaN	NaN	NaN	NaN	NaN
3270217	45	21	2	3270217	NaN	NaN	NaN	NaN	NaN	NaN	NaN
3270218	46	23	3	3270218	50	27	4	NaN	NaN	NaN	NaN
3270219	48	15	1	3270219	48	22	2	NaN	NaN	NaN	NaN
3270220	44	25	0	3270220	NaN	NaN	NaN	NaN	NaN	NaN	NaN
3270221	50	26	3	3270221	NaN	NaN	NaN	NaN	NaN	NaN	NaN
3270222	62	28	4	3270222	57	29	4	NaN	NaN	NaN	NaN
3270223	42	25	2	3270223	48	26	3	NaN	NaN	NaN	NaN
3270224	54	7	0	3270224	56	19	0	NaN	NaN	NaN	NaN
3270225	55	21	2	3270225	63	26	3	NaN	NaN	NaN	NaN
3270226	43	17	1	3270226	47	21	2	NaN	NaN	NaN	NaN
3270227	46	21	1	3270227	NaN	NaN	NaN	NaN	NaN	NaN	NaN
3270228	50	25	1	3270228	NaN	NaN	NaN	NaN	NaN	NaN	NaN
3270229	NaN	NaN	NaN	3270229	40	7	1	NaN	NaN	NaN	NaN
3270230	NaN	NaN	NaN	3270230	50	20	1	NaN	NaN	NaN	NaN
3270301	42	24	1	3270301	NaN	NaN	NaN	NaN	NaN	NaN	NaN
3270302	47	24	2	3270302	51	22	2	NaN	NaN	NaN	NaN
3270303	50	24	0	3270303	NaN	NaN	NaN	NaN	NaN	NaN	NaN
3270304	49	0	NaN	3270304	64	26	4	NaN	NaN	NaN	NaN
3270305	48	18	NaN	3270305	39	23	0	NaN	NaN	NaN	NaN
3270306	47	18	NaN	3270306	NaN	NaN	NaN	NaN	NaN	NaN	NaN
3270307	42	19	2	3270307	46	18	1	NaN	NaN	NaN	NaN
3270308	46	22	1	3270308	50	26	2	NaN	NaN	NaN	NaN
3270309	44	11	NaN	3270309	NaN	NaN	NaN	NaN	NaN	NaN	NaN
3270310	57	21	2	3270310	NaN	NaN	NaN	NaN	NaN	NaN	NaN
3270311	47	1	NaN	3270311	42	NaN	NaN	NaN	NaN	NaN	NaN
3270312	38	18	2	3270312	42	28	0	NaN	NaN	NaN	NaN
3270313	50	21	2	3270313	58	26	1	NaN	NaN	NaN	NaN
3270314	45	23	3	3270314	58	26	1	NaN	NaN	NaN	NaN
3270315	38	21	1	3270315	NaN	NaN	NaN	NaN	NaN	NaN	NaN
3270316	48	18	0	3270316	50	24	2	NaN	NaN	NaN	NaN
3270317	45	20	1	3270317	NaN	NaN	NaN	NaN	NaN	NaN	NaN
3270318	39	0	NaN	3270318	NaN	NaN	NaN	NaN	NaN	NaN	NaN
3270319	41	NaN	NaN	3270319	NaN	NaN	NaN	NaN	NaN	NaN	NaN
3270320	46	20	2	3270320	50	30	2	NaN	NaN	NaN	NaN
3270321	40	21	1	3270321	NaN	NaN	NaN	NaN	NaN	NaN	NaN
3270322	49	21	3	3270322	NaN	NaN	NaN	NaN	NaN	NaN	NaN
3270323	43	21	2	3270323	NaN	NaN	NaN	NaN	NaN	NaN	NaN
3270324	41	19	0	3270324	NaN	NaN	NaN	NaN	NaN	NaN	NaN
3270325	42	0	NaN	3270325	44	23	2	NaN	NaN	NaN	NaN
3270326	NaN	NaN	NaN	3270326	58	28	1	NaN	NaN	NaN	NaN
3270327	NaN	NaN	NaN	3270327	44	26	4	NaN	NaN	NaN	NaN
3270328	NaN	NaN	NaN	3270328	42	28	0	NaN	NaN	NaN	NaN
3270329	NaN	NaN	NaN	3270329	38	NaN	NaN	NaN	NaN	NaN	NaN
3270330	NaN	NaN	NaN	3270330	39	5	NaN	NaN	NaN	NaN	NaN
3270331	NaN	NaN	NaN	3270331	36	NaN	NaN	NaN	NaN	NaN	NaN
3270401	42	18	3	3270401	NaN	NaN	NaN	NaN	NaN	NaN	NaN
3270402	44	19	3	3270402	NaN	NaN	NaN	NaN	NaN	NaN	NaN
3270403	NaN	8	NaN	3270403	42	14	1	NaN	NaN	NaN	NaN
3270404	36	21	0	3270404	NaN	NaN	NaN	NaN	NaN	NaN	NaN
3270405	40	18	NaN	3270405	43	26	NaN	NaN	NaN	NaN	NaN
3270406	41	18	3	3270406	41	26	4	NaN	NaN	NaN	NaN
3270407	45	18	0	3270407	NaN	NaN	NaN	NaN	NaN	NaN	NaN
3270408	43	19	NaN	3270408	NaN	NaN	NaN	NaN	NaN	NaN	NaN
3270409	49	19	0	3270409	NaN	NaN	NaN	NaN	NaN	NaN	NaN
3270410	37	17	0	3270410	46	NaN	NaN	NaN	NaN	NaN	NaN
3270411	41	20	3	3270411	48	26	NaN	NaN	NaN	NaN	NaN
3270412	41	20	NaN	3270412	NaN	NaN	NaN	NaN	NaN	NaN	NaN
3270413	39	20	NaN	3270413	44	14	1	NaN	NaN	NaN	NaN
3270414	46	19	1	3270414	36	17	1	NaN	NaN	NaN	NaN
3270415	41	14	NaN	3270415	37	NaN	2	NaN	NaN	NaN	NaN
3270416	41	8	0	3270416	39	NaN	NaN	NaN	NaN	NaN	NaN
3270417	48	17	0	3270417	46	18	0	NaN	NaN	NaN	NaN
3270418	46	9	1	3270418	39	NaN	NaN	NaN	NaN	NaN	NaN
3270419	42	12	2	3270419	39	5	NaN	NaN	NaN	NaN	NaN
3270420	36	11	0	3270420	38	5	NaN	NaN	NaN	NaN	NaN
3270421	43	15	NaN	3270421	37	NaN	NaN	NaN	NaN	NaN	NaN
3270422	46	17	3	3270422	NaN	NaN	NaN	NaN	NaN	NaN	NaN
3270423	NaN	NaN	NaN	3270423	56	27	4	NaN	NaN	NaN	NaN
3270424	NaN	NaN	NaN	3270424	42	1	NaN	NaN	NaN	NaN	NaN
3270425	NaN	NaN	NaN	3270425	42	NaN	NaN	NaN	NaN	NaN	NaN
3270426	NaN	NaN	NaN	3270426	35	NaN	NaN	NaN	NaN	NaN	NaN
3280101	60	19	3	3280101	61	5	4	NaN	NaN	NaN	NaN
3280102	46	7	2	3280102	NaN	NaN	NaN	NaN	NaN	NaN	NaN
3280103	55	17	2	3280103	54	22	3	NaN	NaN	NaN	NaN
3280104	58	21	2	3280104	NaN	NaN	NaN	NaN	NaN	NaN	NaN
3280105	59	25	6	3280105	63	29	5	NaN	NaN	NaN	NaN
3280106	65	30	4	3280106	65	31	2	NaN	NaN	NaN	NaN
3280107	NaN	NaN	NaN	3280107	54	0	NaN	NaN	NaN	NaN	NaN
3280201	65	20	1	3280201	65	22	4	NaN	NaN	NaN	NaN
3280202	56	27	3	3280202	NaN	NaN	NaN	NaN	NaN	NaN	NaN
3280203	61	30	1	3280203	63	31	3	NaN	NaN	NaN	NaN
3280204	57	17	2	3280204	58	17	2	NaN	NaN	NaN	NaN
3280205	56	31	5	3280205	63	31	6	NaN	NaN	NaN	NaN
3280301	54	28	2	3280301	55	26	3	NaN	NaN	NaN	NaN
3280302	65	32	6	3280302	64	33	6	NaN	NaN	NaN	NaN
3280303	52	30	2	3280303	54	29	2	NaN	NaN	NaN	NaN
3280304	50	26	5	3280304	50	23	3	NaN	NaN	NaN	NaN
3280305	57	24	2	3280305	53	29	3	NaN	NaN	NaN	NaN
3290101	46	27	3	3290101	59	29	4	NaN	NaN	NaN	NaN
3290102	49	30	2	3290102	51	26	1	NaN	NaN	NaN	NaN
3290103	57	26	2	3290103	61	30	1	NaN	NaN	NaN	NaN
3290104	45	23	3	3290104	53	27	2	NaN	NaN	NaN	NaN
3290105	50	24	2	3290105	61	28	3	NaN	NaN	NaN	NaN
3290106	47	25	2	3290106	56	31	3	NaN	NaN	NaN	NaN
3290107	56	30	2	3290107	60	32	5	NaN	NaN	NaN	NaN
3290108	53	20	1	3290108	56	24	2	NaN	NaN	NaN	NaN
3290109	64	26	3	3290109	57	30	3	NaN	NaN	NaN	NaN
3290110	51	27	2	3290110	54	29	2	NaN	NaN	NaN	NaN
3290111	54	30	3	3290111	62	31	3	NaN	NaN	NaN	NaN
3290112	52	22	1	3290112	53	28	1	NaN	NaN	NaN	NaN
3290113	55	23	1	3290113	53	24	3	NaN	NaN	NaN	NaN
3290114	52	27	3	3290114	62	31	4	NaN	NaN	NaN	NaN
3290115	52	25	0	3290115	62	27	3	NaN	NaN	NaN	NaN
3290116	51	25	2	3290116	59	31	3	NaN	NaN	NaN	NaN
3290117	54	24	2	3290117	62	28	2	NaN	NaN	NaN	NaN
3290118	57	25	2	3290118	62	29	1	NaN	NaN	NaN	NaN
3290119	50	23	2	3290119	60	31	5	NaN	NaN	NaN	NaN
3290120	61	25	0	3290120	59	29	2	NaN	NaN	NaN	NaN
3290121	50	22	2	3290121	52	28	3	NaN	NaN	NaN	NaN
3290122	48	22	3	3290122	53	23	3	NaN	NaN	NaN	NaN
3290123	53	24	3	3290123	52	28	3	NaN	NaN	NaN	NaN
3290124	53	27	2	3290124	61	31	5	NaN	NaN	NaN	NaN
3290125	52	24	2	3290125	54	30	3	NaN	NaN	NaN	NaN
3290126	48	28	1	3290126	55	30	4	NaN	NaN	NaN	NaN
3290127	54	28	1	3290127	60	29	1	NaN	NaN	NaN	NaN
3290128	52	26	4	3290128	59	31	4	NaN	NaN	NaN	NaN
3290129	45	23	3	3290129	53	28	5	NaN	NaN	NaN	NaN
3290130	NaN	NaN	NaN	3290130	28	30	0	NaN	NaN	NaN	NaN
3290131	NaN	NaN	NaN	3290131	50	25	3	NaN	NaN	NaN	NaN
3290201	54	26	2	3290201	57	28	5	NaN	NaN	NaN	NaN
3290202	49	26	1	3290202	NaN	NaN	NaN	NaN	NaN	NaN	NaN
3290203	48	22	0	3290203	55	25	3	NaN	NaN	NaN	NaN
3290204	46	23	0	3290204	60	25	2	NaN	NaN	NaN	NaN
3290205	45	15	3	3290205	52	22	1	NaN	NaN	NaN	NaN
3290206	47	25	2	3290206	57	30	5	NaN	NaN	NaN	NaN
3290207	47	23	NaN	3290207	52	28	3	NaN	NaN	NaN	NaN
3290208	51	24	1	3290208	53	24	1	NaN	NaN	NaN	NaN
3290209	50	22	1	3290209	NaN	NaN	NaN	NaN	NaN	NaN	NaN
3290210	45	25	2	3290210	NaN	NaN	NaN	NaN	NaN	NaN	NaN
3290211	43	21	0	3290211	NaN	NaN	NaN	NaN	NaN	NaN	NaN
3290212	52	26	0	3290212	48	29	2	NaN	NaN	NaN	NaN
3290213	43	25	1	3290213	45	29	0	NaN	NaN	NaN	NaN
3290214	47	20	3	3290214	NaN	NaN	NaN	NaN	NaN	NaN	NaN
3290215	46	23	NaN	3290215	51	25	2	NaN	NaN	NaN	NaN
3290216	56	24	1	3290216	61	27	5	NaN	NaN	NaN	NaN
3290217	57	23	3	3290217	62	31	5	NaN	NaN	NaN	NaN
3290218	54	22	2	3290218	60	26	1	NaN	NaN	NaN	NaN
3290219	51	20	1	3290219	56	26	2	NaN	NaN	NaN	NaN
3290220	46	21	1	3290220	54	26	2	NaN	NaN	NaN	NaN
3290221	49	24	1	3290221	54	28	1	NaN	NaN	NaN	NaN
3290222	47	25	0	3290222	49	28	2	NaN	NaN	NaN	NaN
3290223	49	25	0	3290223	50	25	2	NaN	NaN	NaN	NaN
3290224	49	21	2	3290224	44	18	2	NaN	NaN	NaN	NaN
3290225	NaN	NaN	NaN	3290225	59	27	4	NaN	NaN	NaN	NaN
3290226	NaN	NaN	NaN	3290226	55	19	2	NaN	NaN	NaN	NaN
3300101	53	22	1	3300101	56	28	3	3300101	61	25	2
3300102	56	28	0	3300102	62	29	1	3300102	54	28	2
3300103	56	29	2	3300103	59	29	4	3300103	58	28	2
3300104	53	28	0	3300104	57	27	3	3300104	56	28	3
3300105	57	23	0	3300105	58	26	3	3300105	NaN	NaN	NaN
3300106	61	25	3	3300106	63	27	5	3300106	58	27	6
3300107	65	26	3	3300107	65	30	4	3300107	65	30	4
3300108	52	23	1	3300108	54	25	3	3300108	55	24	1
3300109	61	30	3	3300109	62	30	5	3300109	63	30	3
3300110	60	28	0	3300110	63	29	3	3300110	61	31	5
3300111	54	30	2	3300111	61	30	2	3300111	NaN	NaN	NaN
3300112	58	28	0	3300112	59	31	1	3300112	56	31	0
3300113	62	29	3	3300113	NaN	NaN	NaN	3300113	59	29	4
3300114	62	30	2	3300114	62	31	2	3300114	60	31	1
3300115	65	26	3	3300115	65	30	4	3300115	65	30	4
3300116	50	27	2	3300116	60	29	3	3300116	55	31	0
3300117	54	26	0	3300117	60	29	4	3300117	NaN	NaN	NaN
3300118	49	23	2	3300118	50	27	4	3300118	NaN	NaN	NaN
3300119	50	24	2	3300119	52	28	3	3300119	55	30	5
3300120	60	27	1	3300120	59	28	3	3300120	57	30	4
3300121	50	27	1	3300121	55	30	3	3300121	54	29	4
3300122	59	25	3	3300122	NaN	NaN	NaN	3300122	63	26	3
3300123	60	30	3	3300123	62	29	5	3300123	61	29	5
3300124	58	28	2	3300124	58	29	4	3300124	NaN	NaN	NaN
3300125	NaN	NaN	NaN	3300125	49	29	2	3300125	52	30	6
3300126	NaN	NaN	NaN	3300126	NaN	NaN	NaN	3300126	59	23	0
3300201	50	23	1	3300201	48	23	2	3300201	NaN	NaN	NaN
3300202	31	23	2	3300202	26	27	1	3300202	32	28	3
3300203	56	27	4	3300203	54	30	4	3300203	53	29	5
3300204	57	26	0	3300204	61	24	1	3300204	49	28	1
3300205	50	22	1	3300205	53	27	3	3300205	53	25	3
3300206	48	16	2	3300206	50	17	0	3300206	51	21	2
3300207	47	30	2	3300207	47	26	3	3300207	51	27	5
3300208	55	28	2	3300208	58	24	3	3300208	56	27	2
3300209	51	25	3	3300209	54	23	3	3300209	58	22	3
3300210	57	30	4	3300210	56	28	3	3300210	57	26	3
3300211	58	27	3	3300211	47	31	4	3300211	46	29	3
3300212	56	24	1	3300212	58	27	2	3300212	55	24	2
3300213	53	25	3	3300213	55	29	3	3300213	54	26	3
3300214	47	26	1	3300214	50	27	1	3300214	NaN	NaN	NaN
3300215	58	22	2	3300215	60	27	4	3300215	60	25	3
3300216	44	22	1	3300216	48	24	4	3300216	48	29	3
3300217	58	25	2	3300217	61	27	2	3300217	56	30	2
3300218	57	22	4	3300218	60	23	2	3300218	58	22	2
3300219	53	27	4	3300219	56	31	3	3300219	60	32	1
3300220	56	28	1	3300220	59	28	3	3300220	NaN	NaN	NaN
3300221	48	14	3	3300221	53	22	2	3300221	50	23	1
3300222	55	25	2	3300222	58	23	0	3300222	55	23	1
3300223	55	22	0	3300223	61	19	2	3300223	53	21	1
3300224	52	26	4	3300224	51	22	3	3300224	52	25	2
3300225	57	25	1	3300225	58	29	5	3300225	61	25	4
3300226	54	27	1	3300226	56	27	1	3300226	55	28	1
3300227	58	25	3	3300227	57	30	3	3300227	58	27	3
3300228	NaN	NaN	NaN	3300228	NaN	NaN	NaN	3300228	60	30	2
3310101	55	21	3	3310101	NaN	NaN	NaN	NaN	NaN	NaN	NaN
3310102	48	7	1	3310102	NaN	NaN	NaN	NaN	NaN	NaN	NaN
3310103	52	17	2	3310103	NaN	NaN	NaN	NaN	NaN	NaN	NaN
3310104	49	17	2	3310104	NaN	NaN	NaN	NaN	NaN	NaN	NaN
3310105	52	29	3	3310105	NaN	NaN	NaN	NaN	NaN	NaN	NaN
3310106	45	24	2	3310106	NaN	NaN	NaN	NaN	NaN	NaN	NaN
3310107	NaN	NaN	NaN	3310107	48	23	1	NaN	NaN	NaN	NaN
3310108	NaN	NaN	NaN	3310108	60	28	4	NaN	NaN	NaN	NaN
3310109	NaN	NaN	NaN	3310109	47	24	5	NaN	NaN	NaN	NaN
3310110	NaN	NaN	NaN	3310110	55	26	4	NaN	NaN	NaN	NaN
3310111	NaN	NaN	NaN	3310111	43	26	4	NaN	NaN	NaN	NaN
3310112	NaN	NaN	NaN	3310112	48	22	3	NaN	NaN	NaN	NaN
3310113	NaN	NaN	NaN	3310113	51	27	1	NaN	NaN	NaN	NaN
3310114	NaN	NaN	NaN	3310114	53	27	3	NaN	NaN	NaN	NaN
3310115	NaN	NaN	NaN	3310115	53	23	2	NaN	NaN	NaN	NaN
3310201	49	26	1	3310201	NaN	NaN	NaN	NaN	NaN	NaN	NaN
3310202	47	23	NaN	3310202	NaN	NaN	NaN	NaN	NaN	NaN	NaN
3310203	47	23	NaN	3310203	NaN	NaN	NaN	NaN	NaN	NaN	NaN
3310204	53	26	1	3310204	NaN	NaN	NaN	NaN	NaN	NaN	NaN
3310205	53	14	2	3310205	NaN	NaN	NaN	NaN	NaN	NaN	NaN
3310206	52	23	2	3310206	NaN	NaN	NaN	NaN	NaN	NaN	NaN
3310207	53	28	2	3310207	NaN	NaN	NaN	NaN	NaN	NaN	NaN
3310208	47	23	1	3310208	NaN	NaN	NaN	NaN	NaN	NaN	NaN
3310209	52	25	2	3310209	NaN	NaN	NaN	NaN	NaN	NaN	NaN
3310210	48	22	1	3310210	NaN	NaN	NaN	NaN	NaN	NaN	NaN
3310211	53	19	2	3310211	NaN	NaN	NaN	NaN	NaN	NaN	NaN
3310212	52	25	0	3310212	NaN	NaN	NaN	NaN	NaN	NaN	NaN
3310213	51	26	0	3310213	NaN	NaN	NaN	NaN	NaN	NaN	NaN
3310214	47	22	2	3310214	54	25	5	NaN	NaN	NaN	NaN
3310215	48	27	0	3310215	NaN	NaN	NaN	NaN	NaN	NaN	NaN
3310216	54	21	5	3310216	NaN	NaN	NaN	NaN	NaN	NaN	NaN
3310217	50	8	3	3310217	NaN	NaN	NaN	NaN	NaN	NaN	NaN
3310218	NaN	NaN	NaN	3310218	59	25	1	NaN	NaN	NaN	NaN
3310219	NaN	NaN	NaN	3310219	51	27	1	NaN	NaN	NaN	NaN
3310220	NaN	NaN	NaN	3310220	54	25	1	NaN	NaN	NaN	NaN
3310221	NaN	NaN	NaN	3310221	53	24	1	NaN	NaN	NaN	NaN
3310222	NaN	NaN	NaN	3310222	52	24	3	NaN	NaN	NaN	NaN
3310223	NaN	NaN	NaN	3310223	55	26	1	NaN	NaN	NaN	NaN
3310224	NaN	NaN	NaN	3310224	54	29	2	NaN	NaN	NaN	NaN
3310225	NaN	NaN	NaN	3310225	53	28	3	NaN	NaN	NaN	NaN
3310226	NaN	NaN	NaN	3310226	59	26	2	NaN	NaN	NaN	NaN
3310227	NaN	NaN	NaN	3310227	54	23	2	NaN	NaN	NaN	NaN
3310228	NaN	NaN	NaN	3310228	50	23	2	NaN	NaN	NaN	NaN
3310229	NaN	NaN	NaN	3310229	55	25	1	NaN	NaN	NaN	NaN
3310230	NaN	NaN	NaN	3310230	50	25	2	NaN	NaN	NaN	NaN
3310231	NaN	NaN	NaN	3310231	52	23	2	NaN	NaN	NaN	NaN
3310232	NaN	NaN	NaN	3310232	57	26	0	NaN	NaN	NaN	NaN
3310233	NaN	NaN	NaN	3310233	46	1	NaN	NaN	NaN	NaN	NaN
3310234	NaN	NaN	NaN	3310234	51	28	3	NaN	NaN	NaN	NaN
3310235	NaN	NaN	NaN	3310235	52	26	3	NaN	NaN	NaN	NaN
3310236	NaN	NaN	NaN	3310236	59	26	3	NaN	NaN	NaN	NaN
